# Supplementary material for: Regulated interaction of ID2 with the anaphase-promoting complex links progression through mitosis with reactivation of cell-type-specific transcription
Source: Nat Commun. 2022 Apr 19;13:2089. doi: 10.1038/s41467-022-29502-2 (PMC9018835; doi:10.1038/s41467-022-29502-2)
Supplement: Supplementary file 3 — Supplementary Data 1–3 [file 41467_2022_29502_MOESM3_ESM.xlsx]

## Sheet: Table of Contents
Table of Contents for Supplementary Data
Tab 1	Table of Contents
	Table number and title	Table Legend	Table sheets	Description
Tab 2	Supplementary Table 1. Differential expression, gene ontology enrichment and time series transcriptomic analysis of cells expressing ID2 proteins.	a, Differential expression analysis between ID2 Ser-5D versus wild type and empty vector at t = 0, 8, 10h (|log2(FC_t)| > 0.58, two-sided t-test, unequal variance, p_t < 0.05). b, Gene ontology enrichment analysis between ID2 Ser-5D versus wild type expressing samples collected 10 h after double thymidine block (two-sided MWW-GST, p < 0.01, |logit(NES)| > 0.3). c, ImpulseDE2 analysis between ID2 …	Supplementary Data 1	Differential expression analysis between ID2 Ser-5D versus wt and empty vector.
Tab 3			Supplementary Data 2	Gene ontology enrichment analysis between ID2 Ser-5D versus wt expressing samples collected 10 h after double thymidine block.
Tab 4			Supplementary Data 3	ImpulseDE2 analysis between ID2 Ser-5D versus wt expressing samples collected 10 h after double thymidine block.

## Sheet: Supplementary Data 1
Supplementary Table 1. Differential expression, gene ontology enrichment and time series transcriptomic analysis of cells expressing ID2 Ser-5D.
Supplementary Table 1a. Differential expression analysis between ID2 Ser-5D versus wt and empty vector.
Gene Symbol	ID2-S5D vs ID2-WT									ID2-S5D vs EV
	logFC_0h	pValue_0h	qValue_0h	logFC_8h	pValue_8h	qValue_8h	logFC_10h	pValue_10h	qValue_10h	logFC_0h	logFC_8h	logFC_10h
A1BG	0.129129	0.779856	0.909807	0.138885	0.580319	0.963397	0.242226	0.620763	0.891775	0.104599	0.177884	0.0700222
A1CF	-0.136014	0.918928	0.967325	0.585158	0.150529	0.946468	-0.626765	0.266752	0.753556	-0.0350635	0.797033	0.0594866
A2M	-0.214853	0.522939	0.764997	-0.379923	0.0569656	0.946468	0.0531779	0.791073	0.943819	-0.106204	-0.443461	-0.276269
A2ML1	0.0230657	0.971721	0.989245	-0.137264	0.805751	0.983987	0.778959	0.309486	0.774236	-0.583921	-0.00319744	0.918401
A4GALT	-0.476647	0.0874924	0.432606	0.0246342	0.818166	0.98559	-0.0708103	0.610779	0.887646	-0.429822	0.0232075	0.157261
AAAS	-0.178978	0.157406	0.509342	-0.00422607	0.809036	0.984405	-0.111143	0.217531	0.722203	-0.285447	-0.10344	0.0300831
AACS	-0.191363	0.179701	0.530456	-0.0120667	0.86462	0.99041	0.00943338	0.91645	0.979232	-0.162712	-0.107959	0.0538292
AADACL2	-0.397813	0.597391	0.810356	-0.15166	0.764075	0.982783	0.182454	0.809682	0.948835	-0.0485143	0.486439	-0.845838
AADACL3	-0.346201	0.42265	0.700037	0.768979	0.300427	0.946468	-0.442956	0.638899	0.896767	-0.287828	1.01233	-0.551676
AADAT	0.202782	0.00763028	0.280407	-0.0288751	0.585149	0.963603	0.0559758	0.555411	0.865953	0.163029	0.0657557	-0.0408987
AAGAB	0.14187	0.110753	0.455459	0.0830109	0.127008	0.946468	0.00464985	0.956461	0.990755	0.226175	0.0681045	0.0437219
AAK1	0.0360982	0.587209	0.803799	0.0335892	0.531851	0.957979	0.202649	0.0232203	0.535533	0.16786	-0.0466123	0.18732
AAMDC	0.123355	0.244944	0.583422	-0.00252191	0.986513	0.999081	0.211234	0.252505	0.740312	0.117412	0.166011	0.264691
AAMP	-0.117168	0.500942	0.74996	-0.0110599	0.899187	0.994067	-0.198077	0.160809	0.694186	-0.24869	-0.174221	-0.196755
AANAT	-0.57252	0.243928	0.582346	-0.322215	0.496708	0.952278	-0.425203	0.72273	0.923435	-1.09108	-0.602988	0.641673
AAR2	0.127745	0.227136	0.567551	0.00992986	0.80544	0.983987	-0.166056	0.0085282	0.469568	0.0374528	-0.0805345	-0.182816
AARD	-0.546605	0.135579	0.487549	-0.234666	0.212365	0.946468	-0.218666	0.507691	0.844885	-0.684494	0.596666	0.766474
AARS2	-0.0476043	0.683751	0.8598	-0.0393508	0.481723	0.948816	-0.165285	0.269676	0.754154	-0.118887	-0.210558	-0.179342
AARSD1	0.0150079	0.795894	0.916734	0.0258304	0.736555	0.980684	-0.139318	0.0105132	0.493085	-0.0950113	-0.0345936	-0.0865363
AASDH	0.274586	0.0463065	0.37245	0.0328641	0.565486	0.962695	0.108591	0.272693	0.756019	0.396317	0.223677	0.137323
AASDHPPT	0.0743239	0.424788	0.701965	-0.00023978	0.997443	0.999502	-0.0976352	0.282658	0.761952	0.0351596	-0.00471257	-0.242645
AATF	0.0739116	0.210229	0.554843	-0.028413	0.173277	0.946468	-0.0864699	0.0333459	0.546466	0.0480716	-0.108094	-0.079328
AATK	-1.35555	0.0812089	0.428109	-0.334662	0.811322	0.984977	-0.0336142	0.92619	0.982114	-1.31631	-0.892069	0.59368
ABAT	-0.29195	0.0880054	0.432606	0.26794	0.477297	0.948598	0.14006	0.857487	0.961752	-0.286531	-0.118711	-0.656543
ABCA1	-0.0638861	0.528526	0.76735	-0.0526649	0.770832	0.98308	0.0354363	0.746782	0.930227	0.0776888	-0.131949	0.0190772
ABCA10	-0.243806	0.770422	0.905499	0.0889221	0.619661	0.968633	-0.163067	0.47744	0.836159	-1.02825	-0.292635	-0.587061
ABCA12	0.691336	0.0415947	0.364435	0.0142316	0.98303	0.999081	1.30637	0.0217099	0.531273	0.345894	0.0071564	0.755539
ABCA13	0.607704	0.351968	0.664194	-0.315166	0.524734	0.956933	-0.566194	0.237375	0.733736	0.210676	0.485642	0.18134
ABCA2	-0.175084	0.467373	0.727233	0.0113448	0.89893	0.994067	-0.125044	0.596878	0.882113	-0.246964	-0.0697098	0.0226655
ABCA3	-0.589542	0.144155	0.494101	-0.125824	0.740338	0.980875	0.137648	0.777628	0.939276	-0.326713	-0.496516	0.313842
ABCA4	-0.467118	0.148932	0.499342	0.226333	0.397125	0.946468	-0.26936	0.319063	0.779797	-0.597434	0.256717	-0.196013
ABCA5	-0.0575329	0.691862	0.865333	-0.110275	0.513886	0.956933	0.219219	0.0417186	0.56397	-0.0472231	0.0657207	0.141655
ABCA6	0.484238	0.519541	0.762634	0.819737	0.0698235	0.946468	0.293424	0.543616	0.860581	0.149687	1.04232	0.45033
ABCA7	-0.449439	0.0780373	0.423956	-0.0150242	0.89547	0.993514	-0.189401	0.400185	0.813073	-0.450321	-0.0596041	0.00328316
ABCA8	0.0557304	0.594308	0.807825	-0.206106	0.303318	0.946468	0.0628142	0.420567	0.813073	0.446494	0.37006	0.403394
ABCA9	0.229735	0.70424	0.87188	0.376166	0.146143	0.946468	-0.422228	0.218481	0.723117	0.220199	0.219863	-0.489825
ABCB1	0.106775	0.0301842	0.341393	0.107071	0.59854	0.965823	0.171832	0.0892409	0.625912	0.146	0.182834	0.179345
ABCB10	-0.115122	0.261582	0.597552	-0.0227699	0.70561	0.977981	0.0495132	0.209233	0.716841	-0.16416	-0.187916	-0.13746
ABCB11	-0.115305	0.869979	0.947366	-0.348122	0.572278	0.963397	-1.14922	0.117967	0.658975	0.254628	0.47389	-1.30333
ABCB5	0.126352	0.78219	0.910074	0.398958	0.0911716	0.946468	0.142764	0.682835	0.910666	0.612493	-0.0879264	0.481867
ABCB6	-0.284496	0.0613078	0.401262	0.0149897	0.871008	0.991162	-0.0275383	0.838006	0.955675	-0.340241	-0.0269631	0.162744
ABCB7	0.13412	0.137694	0.489131	0.0103663	0.66946	0.97485	0.00757613	0.920076	0.980638	0.206032	0.0782207	0.0407168
ABCB8	-0.203152	0.202146	0.550095	-0.0740278	0.47664	0.948598	-0.166252	0.290177	0.764964	-0.334358	-0.153	-0.0171543
ABCB9	-0.147284	0.287372	0.61713	-0.0980539	0.287072	0.946468	0.00298211	0.986746	0.997685	-0.310593	-0.173912	0.0150339
ABCC1	-0.185859	0.135721	0.487549	-0.0504716	0.0949352	0.946468	-0.0749768	0.35568	0.799743	-0.159572	-0.148513	-0.0298715
ABCC10	-0.252294	0.0740586	0.419323	-0.0330955	0.672792	0.975283	-0.0075371	0.950653	0.988621	-0.375628	-0.15814	0.100485
ABCC11	0.421196	0.238433	0.578958	0.122901	0.722093	0.9791	0.766541	0.285053	0.763302	-0.268193	-0.0163844	0.40711
ABCC2	-0.116559	0.35099	0.663703	0.00321259	0.958556	0.998401	0.0953274	0.193789	0.710562	0.0786575	0.262935	0.246624
ABCC3	-0.170885	0.115318	0.4641	0.0119313	0.869811	0.991007	0.0570268	0.703514	0.917976	0.0589288	0.274935	0.403383
ABCC4	0.575049	0.0104326	0.295662	0.0661391	0.195109	0.946468	-0.0461625	0.521596	0.849298	0.503406	0.083732	-0.074953
ABCC5	-0.231491	0.0880579	0.432606	-0.0323992	0.798601	0.9832	-0.00902834	0.934859	0.984437	-0.208374	0.0319942	0.0855454
ABCC6	-0.0325241	0.862746	0.944471	0.0320076	0.781924	0.98308	0.206174	0.0503726	0.583365	-0.0359692	0.208053	0.516344
ABCC8	0.194364	0.761278	0.901132	-0.298926	0.271764	0.946468	0.760754	0.202783	0.714505	-0.292757	-0.314111	0.208719
ABCC9	0.386287	0.288428	0.617921	0.0693618	0.458092	0.948538	0.252062	0.474611	0.835256	0.386608	-0.0693658	0.193643
ABCD1	-0.412249	0.137326	0.488821	-0.092991	0.317479	0.946468	-0.138535	0.401547	0.813073	-0.550786	-0.273018	-0.0121883
ABCD2	-0.107805	0.679289	0.85752	-0.464792	0.250719	0.946468	0.106777	0.88542	0.971116	-0.216471	0.213056	-0.344265
ABCD3	0.0541534	0.533458	0.770791	0.0592364	0.123917	0.946468	0.00341835	0.959922	0.991539	0.125123	0.108563	-0.0295688
ABCD4	-0.330567	0.0806351	0.427631	0.0179729	0.819968	0.985703	-0.13542	0.131652	0.674743	-0.335183	-0.00186763	0.0030355
ABCE1	0.104308	0.346637	0.66084	0.0750926	0.248573	0.946468	-0.0623987	0.537925	0.857445	0.111347	0.0555297	-0.168397
ABCF1	-0.016886	0.352969	0.665211	-0.00668082	0.850263	0.989632	-0.0380623	0.0763964	0.614814	-0.0852049	-0.0724459	0.00515427
ABCF2	-0.120639	0.163387	0.513754	-0.0590384	0.196153	0.946468	-0.191803	0.0104771	0.493085	-0.301813	-0.207183	-0.251342
ABCF3	-0.0101235	0.919935	0.967635	-0.0456887	0.151202	0.946468	-0.0994044	0.0792279	0.617181	-0.104604	-0.0835197	-0.0211428
ABCG1	-0.471553	0.0023832	0.248088	-0.171899	0.224556	0.946468	0.210216	0.0010093	0.442419	-0.095897	-0.040544	0.273215
ABCG2	0.136583	0.267609	0.601707	-0.0717756	0.237173	0.946468	0.145807	0.119505	0.659773	-0.0414283	0.00934293	-0.0061633
ABCG4	0.317568	0.309638	0.63392	1.1228	0.0908792	0.946468	1.10513	0.217867	0.722276	0.579723	0.57473	0.656685
ABCG5	-0.463062	0.475411	0.733096	-0.391677	0.523476	0.956933	-1.22134	0.187251	0.707889	0.100738	-0.637182	-1.08049
ABCG8	0.124667	0.676431	0.85611	-0.131056	0.740632	0.980875	-1.08014	0.0360922	0.548742	0.269402	-0.296266	-0.998202
ABHD1	0.034443	0.939122	0.97609	0.0361219	0.939518	0.997732	-0.0090549	0.985825	0.997516	0.390793	0.392126	-0.349625
ABHD10	0.0439579	0.603739	0.813805	0.0689047	0.199293	0.946468	0.187399	0.117736	0.658975	0.147553	0.110181	0.146144
ABHD11	0.278489	0.0763858	0.422589	-0.146437	0.15414	0.946468	-0.0563085	0.31818	0.779268	0.0925921	-0.170122	0.0397914
ABHD12	-0.0287493	0.756866	0.898626	-0.134108	0.0205677	0.946468	-0.0389582	0.56694	0.869707	-0.0747553	-0.031028	0.0332617
ABHD12B	-0.334725	0.266841	0.60135	0.0422333	0.526523	0.956933	-0.0191256	0.858931	0.962291	-0.332988	-0.158737	-0.291959
ABHD13	0.171675	0.254255	0.591233	0.0755362	0.526626	0.956933	0.0846119	0.153199	0.686378	0.228824	0.0140423	-0.196723
ABHD14A	-0.142997	0.194958	0.54104	-0.0984904	0.438935	0.946792	0.0293363	0.729585	0.925219	-0.274254	-0.204964	0.0555524
ABHD14A-ACY1	2.02291	0.360348	0.671358	0.356627	0.544458	0.958527	0.335281	0.382857	0.8123	-0.120023	-0.163528	0.274138
ABHD14B	-0.156503	0.21269	0.556407	-0.13716	0.124983	0.946468	-0.0951475	0.471437	0.834578	-0.219582	-0.2294	-0.0329494
ABHD15	-0.134564	0.0326498	0.345619	0.0259199	0.800302	0.983987	0.282984	0.0315339	0.542226	0.0356184	0.219535	0.359602
ABHD16A	-0.0944465	0.508061	0.755272	-0.0358842	0.409758	0.946468	-0.21767	0.0210466	0.531273	-0.182977	-0.0244068	-0.0833223
ABHD17A	-0.407685	0.143715	0.493693	0.0126785	0.916809	0.996564	-0.16031	0.586382	0.876949	-0.556906	-0.179254	-0.0840555
ABHD17B	-0.222825	0.0729675	0.418815	0.0100043	0.915595	0.996214	-0.0239704	0.614097	0.890104	-0.126329	-0.0600311	-0.194064
ABHD17C	-0.27621	0.0242177	0.328783	-0.0461661	0.721404	0.9791	-0.138959	0.142393	0.681582	-0.342273	-0.301521	-0.454768
ABHD18	-0.0611591	0.649449	0.839857	-0.118222	0.0327191	0.946468	0.130077	0.308387	0.773843	0.109052	0.121431	0.0437448
ABHD2	0.14592	0.0482403	0.378259	-0.0309753	0.242097	0.946468	-0.0657383	0.168247	0.702367	0.242373	0.0242753	0.0016954
ABHD3	0.113203	0.313389	0.636539	0.0505563	0.36395	0.946468	0.207219	0.0109182	0.497299	0.119042	0.069345	0.194568
ABHD4	-0.2698	0.029323	0.338698	-0.0575354	0.470818	0.948598	-0.0651251	0.333057	0.78588	-0.127424	0.179276	0.0971776
ABHD5	-0.11842	0.16413	0.51422	-0.0410887	0.578233	0.963397	0.00671991	0.882897	0.969847	-0.0158274	0.0114752	-0.0832728
ABHD6	-0.411256	0.0115245	0.295662	0.0384109	0.22678	0.946468	0.147525	0.0283988	0.539681	-0.208711	0.0799622	0.203288
ABHD8	-0.229593	0.387993	0.690723	-0.0787184	0.677035	0.975962	-0.433964	0.0710098	0.606031	0.0675733	0.109921	0.195223
ABI1	0.213044	0.0200718	0.320359	-0.0177047	0.578539	0.963397	-0.0934788	0.175552	0.707889	0.164793	-0.0257463	-0.122402
ABI2	-0.0113221	0.842382	0.936495	0.0425049	0.160593	0.946468	0.0751361	0.0967163	0.635735	0.14596	0.13409	0.137683
ABI3BP	-0.0691916	0.921619	0.968131	0.045287	0.896494	0.993569	-0.228391	0.534641	0.855774	-0.155852	0.626997	-0.280737
ABL1	-0.170123	0.330754	0.650726	-0.0519565	0.303661	0.946468	-0.0631574	0.582084	0.875391	-0.184923	-0.240924	-0.106621
ABL2	0.434903	0.000332097	0.161885	0.0259544	0.645766	0.971948	0.157002	0.0981323	0.638456	0.388539	-0.0579242	0.0726446
ABLIM1	0.0153968	0.69571	0.867061	-0.0435777	0.0926131	0.946468	0.0625077	0.143828	0.68227	0.0583419	-0.0778096	-0.0332492
ABLIM2	-0.228957	0.0868352	0.432269	-0.192653	0.0718283	0.946468	0.0157597	0.893825	0.973725	-0.519846	-0.133885	0.0200695
ABLIM3	-0.155033	0.0506324	0.38387	-0.114976	0.144326	0.946468	0.0821258	0.213205	0.719514	0.000173543	0.0242577	0.184597
ABO	-0.593309	0.0086139	0.283518	-0.357341	0.295016	0.946468	0.259708	0.431759	0.818679	-0.346961	-0.362541	0.264826
ABR	0.0290174	0.839263	0.934869	-0.0963064	0.0863157	0.946468	-0.226852	0.0310249	0.539681	-0.00802682	-0.144754	-0.0992374
ABRACL	0.0842619	0.503173	0.751594	0.0524494	0.273665	0.946468	0.149762	0.192849	0.709948	0.139761	0.116824	0.0354162
ABRAXAS1	0.0907346	0.449132	0.717369	0.0859127	0.208791	0.946468	0.0708785	0.505592	0.844166	0.141343	0.0266071	-0.172655
ABRAXAS2	0.103159	0.0677011	0.410714	-0.0170732	0.828252	0.98598	0.0368607	0.60526	0.885539	0.130974	-0.0628459	-0.0993102
ABT1	0.165434	0.216368	0.558939	0.00641799	0.920386	0.9966	0.00167824	0.968236	0.993807	0.122254	-0.126327	-0.160529
ABTB1	-0.388736	0.12117	0.471755	-0.173062	0.520636	0.956933	-0.241958	0.429688	0.816667	0.0557491	-0.241282	0.0985735
ABTB2	-0.123566	0.425955	0.703039	-0.0767461	0.300787	0.946468	0.0114563	0.897955	0.97525	-0.257407	-0.103976	0.0912974
ACAA1	-0.0848827	0.564632	0.790415	-0.0916847	0.111816	0.946468	-0.099265	0.107799	0.645244	-0.190278	-0.132657	-0.0892972
ACAA2	0.07584	0.350164	0.662985	-0.059932	0.0621612	0.946468	-0.0255998	0.746209	0.930029	0.155593	0.0332636	-0.0730649
ACACA	0.179186	0.0672756	0.409593	0.0599844	0.212891	0.946468	-0.0207497	0.189593	0.708207	0.175287	-0.00289055	-0.00959355
ACACB	0.28529	0.0834364	0.428311	0.162676	0.162442	0.946468	-0.0735733	0.633312	0.895211	0.10925	0.197193	0.0169851
ACAD10	-0.166976	0.264405	0.599771	0.110158	0.448016	0.948406	-0.0604801	0.644798	0.898182	-0.149748	0.00496948	0.271613
ACAD11	-0.0807542	0.420125	0.700037	0.0125596	0.820779	0.985788	0.159287	0.116691	0.65749	0.00883115	0.0705872	0.206883
ACAD8	-0.0895381	0.206977	0.551979	-0.0733374	0.0319185	0.946468	0.0798333	0.223972	0.727045	-0.113469	0.00993607	0.1828
ACAD9	-0.0523919	0.405091	0.700037	-0.0350792	0.616156	0.967105	0.0367545	0.0562709	0.588991	-0.105226	-0.0119703	0.0773491
ACADL	-0.137519	0.458218	0.721994	0.534418	0.0774573	0.946468	-0.411211	0.163598	0.698424	-0.194737	-0.025597	0.152344
ACADM	0.138753	0.0766348	0.422822	0.105732	0.0548424	0.946468	0.0498859	0.645083	0.898469	0.153686	0.125452	0.0280731
ACADS	-0.20069	0.478513	0.735152	-0.0672138	0.414539	0.946468	-0.170672	0.374331	0.808694	-0.163137	-0.0736158	-0.102124
ACADSB	-0.0443652	0.627784	0.825969	0.0778397	0.418133	0.946468	0.0912403	0.312761	0.776165	0.0306289	0.221819	0.168067
ACADVL	-0.247521	0.0597095	0.399412	-0.0299134	0.785195	0.98308	-0.0305139	0.787041	0.942397	-0.269593	0.036272	0.132639
ACAN	0.179847	0.769759	0.905219	-0.526258	0.429782	0.946792	-1.22062	0.0303504	0.539681	0.0160347	-0.50777	-1.49859
ACAP1	-0.408191	0.195262	0.541184	-0.00243249	0.991668	0.999148	0.252423	0.519021	0.848073	-0.275481	0.026204	-0.35083
ACAP2	0.198975	0.0747743	0.420083	0.0511701	0.441545	0.946792	-0.0277984	0.605071	0.885539	0.175893	0.0332975	-0.186778
ACAP3	-0.20336	0.397748	0.697352	-0.033569	0.835433	0.986528	-0.151994	0.57909	0.874829	-0.357142	-0.0189243	0.0588772
ACAT1	0.138307	0.240526	0.580137	0.0265221	0.469036	0.948538	0.0935738	0.215899	0.721905	0.250748	0.158987	0.114696
ACAT2	0.143434	0.154515	0.505606	-0.00121105	0.971169	0.999081	0.0395178	0.56211	0.867827	0.225703	0.116675	0.0765415
ACBD3	0.0163544	0.769339	0.905151	0.0314486	0.493062	0.951673	-0.1015	0.0645766	0.600143	0.0686401	0.00118798	-0.180076
ACBD4	-0.249667	0.444373	0.714418	0.0145484	0.955026	0.998401	0.298323	0.265399	0.752279	-0.306762	0.0954357	0.33826
ACBD5	-0.0125312	0.763149	0.901882	0.00146734	0.981596	0.999081	-0.0603135	0.358056	0.801199	0.126813	0.0837698	-0.0566817
ACBD6	0.0670026	0.417179	0.700037	-0.00386354	0.929958	0.997732	0.165941	0.0250118	0.537319	0.0858433	0.054181	0.197444
ACBD7	-0.275716	0.0491871	0.381427	0.0487417	0.387397	0.946468	0.387506	0.119249	0.659662	-0.129694	0.0792849	0.426583
ACCS	-0.286414	0.0726647	0.418815	-0.0594053	0.833977	0.986158	0.295074	0.163529	0.698424	-0.15356	0.25641	0.541309
ACD	-0.142033	0.24383	0.582346	-0.139949	0.181417	0.946468	-0.2879	0.11025	0.647066	-0.18012	-0.206997	-0.205268
ACE	-0.228577	0.562028	0.788872	0.290864	0.518048	0.956933	-0.0666056	0.859691	0.962426	-0.30873	-0.0744165	-0.0116666
ACE2	0.368254	0.213534	0.557441	0.0730321	0.799345	0.983488	0.209339	0.614743	0.890104	0.691939	0.384773	0.591617
ACER2	0.175833	0.159669	0.511798	0.200614	0.337534	0.946468	-0.0632013	0.526384	0.852036	0.180286	0.166287	-0.226011
ACER3	0.0364527	0.710907	0.874707	0.0454688	0.554471	0.960482	0.00914155	0.821425	0.951708	0.186235	-0.0446544	-0.120279
ACHE	-0.330714	0.678947	0.857355	0.0530589	0.848043	0.989217	-0.427774	0.52297	0.850349	-0.573624	0.340477	-0.424767
ACIN1	-0.0655243	0.144877	0.494878	-0.014607	0.777137	0.98308	-0.164713	0.0924054	0.630785	-0.046665	-0.00458282	-0.0751874
ACKR2	-0.553239	0.215199	0.558534	0.203767	0.682204	0.976697	-0.206651	0.515264	0.847293	-0.534422	0.242907	0.173802
ACKR3	-0.379005	0.0650708	0.406524	-0.0234573	0.81147	0.984977	0.0509122	0.684437	0.910736	-0.136577	-0.0506063	0.0417307
ACLY	-0.145712	0.0959692	0.44221	-0.0070045	0.743279	0.980875	-0.137223	0.0443541	0.570044	-0.133888	-0.0950322	-0.0983725
ACO1	0.122252	0.0559797	0.394304	-0.0382138	0.138829	0.946468	-0.0332906	0.64787	0.899122	0.142952	-0.00405057	-0.0186475
ACO2	-0.129576	0.318287	0.639809	-0.0465368	0.114809	0.946468	-0.106381	0.334232	0.787041	-0.140023	-0.110741	0.00102724
ACOT1	-0.0250169	0.934292	0.973629	0.138249	0.200842	0.946468	-0.162318	0.55625	0.866317	-0.123602	0.123224	-0.112351
ACOT11	-0.0231209	0.879038	0.950859	-0.110055	0.52873	0.957939	0.0238863	0.82949	0.953535	-0.0686466	-0.150459	0.0691
ACOT13	0.088208	0.401395	0.700037	0.0336784	0.755621	0.981879	0.0593981	0.555504	0.865953	0.237204	0.272851	0.101859
ACOT2	-0.0457865	0.515744	0.760846	-0.139639	0.150094	0.946468	0.12689	0.0160283	0.5171	-0.0549209	0.0673317	0.160079
ACOT4	-0.124514	0.550761	0.781789	-0.181676	0.396177	0.946468	0.294449	0.245505	0.7366	0.200802	-0.250936	0.0765675
ACOT7	0.0818386	0.550671	0.781768	-0.107729	0.195839	0.946468	-0.0776126	0.395861	0.813073	-0.0556735	-0.214477	-0.0877447
ACOT8	-0.0858727	0.245892	0.584286	0.00623619	0.787387	0.98308	-0.106166	0.117676	0.65893	-0.193514	-0.0466797	0.00669919
ACOT9	-0.0527302	0.562456	0.789091	-0.0553268	0.249416	0.946468	0.0451782	0.544313	0.86072	0.00743589	-0.0286059	0.0209838
ACOX1	-0.153565	0.00254893	0.248088	-0.0174329	0.239214	0.946468	-0.0983341	0.0169819	0.523962	-0.0588861	-0.00592327	-0.145341
ACOX2	0.475656	0.615648	0.819815	0.0291266	0.968515	0.999081	0.469955	0.358908	0.801199	-0.206296	0.224418	0.00766442
ACOX3	0.0953771	0.337114	0.655643	0.148846	0.0811648	0.946468	-0.0512317	0.555899	0.866222	0.0484771	0.055462	0.264323
ACOXL	-0.0759303	0.854476	0.941392	-0.0831018	0.828738	0.98598	0.396314	0.461319	0.829982	-0.0539965	-0.0620194	1.22593
ACP1	0.221666	0.0126772	0.301448	0.0498951	0.197546	0.946468	-0.00684813	0.932623	0.984088	0.234718	0.148719	-0.0747755
ACP5	0.437145	0.488933	0.741356	0.557209	0.208382	0.946468	0.692723	0.496696	0.842124	-0.624409	0.269098	0.380819
ACP6	-0.0856291	0.321434	0.642938	-0.0987053	0.213921	0.946468	-0.0384318	0.497673	0.842124	-0.0915663	0.0103431	0.0996358
ACP7	0.491811	0.41841	0.700037	0.0180668	0.919191	0.996564	0.0990104	0.577499	0.873688	-0.114836	-0.066288	-0.0140983
ACPP	-0.241676	0.592066	0.806547	0.215156	0.382371	0.946468	0.731197	0.05591	0.588991	-0.777799	0.594446	0.163793
ACRBP	0.864786	0.20734	0.552216	-0.178051	0.632842	0.971037	-0.257639	0.291195	0.766585	0.35775	0.420396	0.778476
ACSBG1	-0.184706	0.460911	0.723486	0.123415	0.674166	0.975524	0.533408	0.204815	0.715023	0.384159	0.0572846	0.548214
ACSBG2	0.304126	0.583545	0.801162	-0.837467	0.273562	0.946468	-0.205197	0.766083	0.936217	0.152732	-0.60166	-0.184654
ACSF2	-0.257536	0.0511462	0.38387	0.0665063	0.419245	0.946468	0.102878	0.195108	0.712091	0.0290432	0.186345	0.458243
ACSF3	-0.113744	0.439881	0.71217	-0.00355881	0.954831	0.998401	-0.105067	0.430691	0.817412	-0.268073	-0.120674	0.0377965
ACSL1	0.0658848	0.00997839	0.294393	-0.0137622	0.751842	0.981215	-0.0228767	0.563799	0.868233	0.120617	0.0157913	-0.0493798
ACSL3	-0.115247	0.161686	0.512975	0.0566229	0.216696	0.946468	-0.0395632	0.308677	0.773843	0.00867873	0.0553294	-0.129558
ACSL4	-0.0612264	0.379027	0.684644	0.020385	0.821022	0.985831	0.134799	0.290175	0.764964	0.0203154	-0.0888538	-0.0613533
ACSL5	0.0824438	0.256765	0.593182	0.00509358	0.955896	0.998401	-0.0214531	0.856825	0.961504	0.0786333	-0.144311	-0.317145
ACSL6	0.213398	0.51375	0.759471	-0.667583	0.305012	0.946468	-0.92615	0.0885725	0.624911	-0.594236	0.268505	-1.03967
ACSM2A	-0.085613	0.915857	0.965437	0.335841	0.340129	0.946468	-0.491969	0.382029	0.811676	-0.248572	0.657143	-0.494095
ACSM2B	0.23279	0.600114	0.811806	-0.378053	0.138589	0.946468	0.289808	0.161768	0.695561	0.136885	0.258828	0.319716
ACSM3	0.203367	0.699448	0.869729	0.203324	0.547844	0.959164	0.056103	0.863691	0.963714	-0.238758	-0.12791	0.288143
ACSS1	0.614654	0.0723343	0.418815	-0.157987	0.847669	0.989217	0.829156	0.19949	0.712631	0.313492	-0.0179823	0.829156
ACSS2	-0.0681275	0.421047	0.700037	0.047073	0.256889	0.946468	0.15516	0.148166	0.685552	0.0474697	0.136849	0.237056
ACSS3	0.389717	0.671719	0.852747	-1.20872	0.0439411	0.946468	0.284891	0.437597	0.821377	0.725354	-1.09259	-0.996626
ACTA1	0.975211	0.31339	0.636539	-0.531004	0.51845	0.956933	-0.0831546	0.711638	0.919637	1.20244	-0.471698	-0.504772
ACTA2	-0.0935327	0.645111	0.837442	0.200545	0.240952	0.946468	0.165095	0.149532	0.68588	0.19728	0.0670694	0.515493
ACTB	-0.107519	0.250012	0.588671	-0.0975378	0.0122433	0.946468	-0.175895	0.0582721	0.59074	-0.119069	-0.130201	-0.0532652
ACTBL2	-0.16609	0.751517	0.895857	-0.455967	0.115115	0.946468	1.01439	0.0398233	0.55632	-0.410329	-0.37879	0.320303
ACTC1	-0.163215	0.0552938	0.392833	-0.0482849	0.387769	0.946468	0.126273	0.0704055	0.60445	-0.20362	0.0445839	0.36952
ACTG1	-0.034286	0.676349	0.85611	-0.0679854	0.116267	0.946468	-0.125331	0.150702	0.686378	-0.0936766	-0.18113	-0.054022
ACTG2	0.539068	0.106243	0.451256	-0.14356	0.373455	0.946468	0.202995	0.376841	0.809776	0.507477	0.340613	0.577214
ACTL10	0.640776	0.0775648	0.423956	-0.266099	0.355595	0.946468	0.256465	0.552696	0.864536	0.203659	-0.230759	-0.178136
ACTL6A	0.293954	0.0197149	0.320077	0.0385321	0.200037	0.946468	-0.0476234	0.586467	0.876949	0.290942	0.0684881	-0.0445362
ACTL8	0.552388	0.131456	0.483726	0.0377092	0.761358	0.982736	-0.0103636	0.926108	0.982114	-0.269447	-0.452606	0.0441678
ACTN1	-0.113689	0.365919	0.67552	-0.0903522	0.00530715	0.946468	-0.225673	0.0519327	0.583388	-0.0963531	-0.130808	-0.0471959
ACTN2	-0.242938	0.773427	0.906871	0.0177511	0.983437	0.999081	0.825048	0.320231	0.780167	0.482672	-0.51101	0.813216
ACTN3	-0.457505	0.574154	0.795555	-0.53662	0.262623	0.946468	-0.581947	0.470227	0.833471	-0.248727	-0.550607	-0.9449
ACTN4	-0.136428	0.365492	0.675258	-0.0844693	0.0740932	0.946468	-0.190186	0.163701	0.698703	-0.113352	-0.0705918	0.0185978
ACTR10	0.0705	0.51639	0.761254	0.0187636	0.503578	0.953768	0.0283507	0.82576	0.953056	0.15047	0.188625	0.0853607
ACTR1A	-0.0482337	0.37428	0.681135	-0.0375355	0.165205	0.946468	-0.0851503	0.00288147	0.45905	-0.0354345	-0.0439454	-0.018338
ACTR1B	-0.091667	0.541359	0.775746	-0.0655532	0.253357	0.946468	-0.0657701	0.512878	0.846297	-0.217352	-0.0945869	0.0308853
ACTR2	0.0560771	0.389417	0.691	0.0444466	0.368295	0.946468	0.00172645	0.959495	0.991539	0.109019	-0.00480181	-0.0981279
ACTR3	0.0755287	0.191541	0.538675	0.00211842	0.955856	0.998401	-0.061802	0.380012	0.81063	0.175434	0.0974216	-0.0670762
ACTR3B	-0.0997975	0.0869899	0.43237	-0.0107555	0.776747	0.98308	-0.0321633	0.460141	0.829636	-0.193173	-0.0724529	-0.0318659
ACTR3C	0.436256	0.113513	0.461124	-0.016916	0.882799	0.991719	-0.0293926	0.663452	0.904221	0.287304	0.0306743	-0.0577632
ACTR5	0.0204614	0.761683	0.901132	-0.0792329	0.254634	0.946468	-0.0725532	0.434919	0.820145	-0.0748731	0.0650099	-0.121068
ACTR6	0.0852528	0.41741	0.700037	0.141378	0.0962531	0.946468	0.027635	0.790193	0.943555	0.227805	0.204515	-0.0657876
ACTR8	0.100039	0.00440325	0.263175	0.0988958	0.0817142	0.946468	0.0365308	0.403401	0.813073	0.0821854	0.0755725	8.45305e-05
ACTRT3	0.233341	0.142855	0.493375	-0.100562	0.0714436	0.946468	0.187201	0.239476	0.733938	0.184041	-0.0492584	-0.0726129
ACVR1	0.17647	0.0274505	0.334076	-0.0628828	0.428676	0.946792	-0.00476894	0.971385	0.994476	0.137532	-0.197995	-0.193611
ACVR1B	-0.233298	0.0830394	0.428311	-0.0759624	0.116858	0.946468	-0.0567417	0.159002	0.691864	-0.191474	-0.120015	-0.120886
ACVR1C	-0.514135	0.0918064	0.436333	0.331726	0.418273	0.946468	0.0343667	0.822603	0.951951	-0.438189	0.368423	-0.0417324
ACVR2A	0.00690001	0.972961	0.989663	0.0249457	0.824476	0.985831	0.00506407	0.965275	0.992466	0.0655273	-0.0272705	-0.0240525
ACVR2B	-0.291736	0.0581289	0.398141	0.0401517	0.578914	0.963397	0.0151295	0.698825	0.915609	-0.258015	-0.012967	-0.00599836
ACVRL1	-0.407184	0.499815	0.749466	0.379462	0.467848	0.948538	0.0109054	0.98799	0.99775	-0.835082	0.557068	-0.152106
ACY1	-0.010598	0.945092	0.9778	-0.101579	0.368206	0.946468	-0.126399	0.389414	0.813073	-0.162256	-0.205191	-0.0942316
ACY3	-0.977155	0.109017	0.453295	-0.0832396	0.934457	0.997732	-0.726439	0.289862	0.764964	-1.19815	-0.184916	-0.382065
ACYP1	0.0167346	0.880424	0.951694	0.0263844	0.823562	0.985831	0.211592	0.0117066	0.500968	0.139071	0.0440829	0.291762
ACYP2	0.117204	0.316092	0.637865	-0.180511	0.161737	0.946468	0.197794	0.204987	0.715023	0.0706557	-0.00735995	0.110061
ADA	-0.0358375	0.542544	0.776651	0.0390561	0.71671	0.9791	-0.114824	0.216978	0.722203	0.0801722	-0.0543853	-0.0045509
ADA2	0.1886	0.81734	0.925426	1.14435	0.144203	0.946468	0.60399	0.547178	0.86177	0.955197	0.71145	0.188677
ADAD2	-0.675169	0.295872	0.623616	0.45242	0.450796	0.948538	-0.55224	0.220737	0.725197	-1.22703	-0.255146	0.0432412
ADAL	0.269741	0.0993482	0.444904	0.0540483	0.551361	0.960156	0.146236	0.089421	0.625912	0.316752	0.0690468	0.209134
ADAM10	0.0802716	0.30007	0.626879	0.0633922	0.226697	0.946468	-0.121033	0.092076	0.630785	0.182653	0.0963613	-0.144695
ADAM11	-0.112387	0.549022	0.780664	-0.229041	0.201294	0.946468	-0.00685658	0.975802	0.995533	-0.426265	-0.282389	-0.0858948
ADAM12	0.165931	0.0296628	0.339515	0.0420879	0.525476	0.956933	-0.0508708	0.136985	0.677647	0.29165	0.0715712	-0.0131742
ADAM15	-0.207662	0.328561	0.649162	-0.0172639	0.761534	0.982736	-0.115096	0.434753	0.820145	-0.286682	-0.124423	-0.0159537
ADAM17	0.113406	0.0865637	0.432075	0.0656772	0.324014	0.946468	-0.0307604	0.512337	0.846239	0.174945	0.102339	0.0146016
ADAM19	0.132178	0.252104	0.589459	-0.157376	0.395022	0.946468	-0.377095	0.0600942	0.593286	0.0314077	-0.338099	-0.4179
ADAM20	-0.348387	0.660922	0.847256	1.20594	0.18524	0.946468	-0.201361	0.820209	0.951511	-0.165973	0.634748	-0.553657
ADAM21	1.32392	0.00448248	0.264751	0.326979	0.0432589	0.946468	-0.440657	0.276239	0.759709	1.1953	0.258775	0.374596
ADAM22	0.00132885	0.987819	0.995255	0.0572009	0.553124	0.960482	0.102925	0.423601	0.813319	0.138295	0.0873215	0.12076
ADAM23	0.0112215	0.962335	0.98471	-0.0908028	0.529167	0.957979	0.305726	0.348441	0.794357	0.352691	0.0278258	0.260111
ADAM28	-0.536537	0.269477	0.603034	-0.612827	0.179991	0.946468	-0.326423	0.561114	0.86774	-0.761736	0.0577723	-0.0901546
ADAM29	-0.329852	0.683354	0.85965	-1.27319	0.0184855	0.946468	0.44446	0.420282	0.813073	-0.456126	-0.0938251	-0.205148
ADAM32	0.171063	0.487596	0.740293	0.079445	0.690099	0.977216	-0.220392	0.417693	0.813073	0.135043	0.0876195	-0.115288
ADAM33	-0.115167	0.90369	0.960485	0.186152	0.634045	0.971096	-0.368578	0.559723	0.867466	-0.281741	0.595061	0.305955
ADAM8	0.242913	0.357684	0.669395	-0.17194	0.412225	0.946468	-0.61795	0.18035	0.707889	-0.507495	0.0533715	-0.265697
ADAM9	0.146909	0.0486744	0.37943	-0.0291657	0.425649	0.946468	-0.11359	0.0670106	0.600502	0.170373	-0.00863183	-0.139987
ADAMTS1	-0.282999	0.0115643	0.295662	-0.0456474	0.536347	0.957979	0.0567392	0.224545	0.727435	-0.0752709	0.135632	0.271458
ADAMTS10	-0.966682	0.0275415	0.334367	-0.159764	0.64499	0.971948	0.375611	0.137134	0.677647	-0.763661	-0.572807	0.75616
ADAMTS13	-0.498643	0.109199	0.453295	0.0719984	0.702335	0.977981	0.247713	0.134956	0.677647	-0.797543	-0.074129	0.576352
ADAMTS14	0.0878154	0.674824	0.854762	0.336984	0.100359	0.946468	-0.203869	0.542786	0.860208	0.0333851	0.141652	0.12147
ADAMTS15	-0.289668	0.0396238	0.359728	-0.197564	0.105456	0.946468	0.528815	0.00323687	0.45905	-0.00443245	-0.0141297	0.783235
ADAMTS16	0.342334	0.296553	0.624272	-0.304299	0.141013	0.946468	0.0999434	0.385618	0.813073	0.48922	0.00756114	0.109025
ADAMTS17	0.293454	0.42265	0.700037	-0.0533196	0.945674	0.998303	-0.263467	0.80044	0.946321	0.293454	-0.724913	-0.153132
ADAMTS2	-0.320541	0.606937	0.81512	-0.43053	0.412065	0.946468	-0.488428	0.197435	0.712631	-0.268426	-0.525711	0.30876
ADAMTS20	0.793198	0.247792	0.586635	-0.657233	0.319956	0.946468	-0.651376	0.402587	0.813073	0.259428	-0.394114	0.491787
ADAMTS3	0.15933	0.275371	0.607765	0.141661	0.194755	0.946468	0.0661836	0.498024	0.842124	0.290385	0.126807	-0.024245
ADAMTS4	-0.214473	0.255025	0.591737	-0.155705	0.326175	0.946468	0.336446	0.102349	0.641061	0.0182674	0.0204215	0.526911
ADAMTS5	-0.190514	0.128706	0.480179	-0.0578414	0.343831	0.946468	0.198901	0.0320589	0.543883	0.222724	0.0715776	0.264804
ADAMTS6	0.0762122	0.593825	0.807404	0.00185224	0.986762	0.999081	0.174562	0.344589	0.792332	0.0714568	0.176751	0.299616
ADAMTS7	-0.506546	0.44552	0.715203	-0.139387	0.655975	0.972892	-0.138352	0.67857	0.909487	-0.280703	-0.329025	-0.32636
ADAMTS8	-0.509381	0.223112	0.565721	0.173825	0.204853	0.946468	0.394106	0.257438	0.744774	-0.0777639	0.21358	0.713158
ADAMTS9	-0.0789536	0.920103	0.967635	0.238714	0.815099	0.985064	-0.692732	0.348129	0.794058	0.0252416	-0.109734	0.698075
ADAMTSL1	-0.681405	0.268377	0.602413	0.136456	0.415007	0.946468	0.285512	0.0998991	0.639537	-0.521099	0.169498	0.3955
ADAMTSL2	0.534992	0.617302	0.820917	0.601307	0.265119	0.946468	0.795768	0.263238	0.750113	-0.207151	0.680979	0.968119
ADAMTSL3	0.456146	0.339978	0.657323	0.301588	0.139491	0.946468	0.679784	0.125973	0.669864	0.446121	0.475863	0.475597
ADAMTSL4	-0.399366	0.0908404	0.436057	-0.00789882	0.946291	0.998303	-0.00967545	0.96287	0.991769	-0.377594	-0.0141191	0.187389
ADAMTSL5	-0.399803	0.0216789	0.324243	-0.104394	0.0792975	0.946468	0.0941184	0.498628	0.842124	-0.414061	-0.0342078	0.23289
ADAP1	-0.55609	0.308895	0.633256	0.595738	0.0621512	0.946468	-0.125151	0.759389	0.934751	-0.525066	-0.0792256	0.645579
ADAP2	-0.382308	0.0584148	0.398794	0.158754	0.721833	0.9791	0.0711968	0.744934	0.929865	-0.501121	0.327379	0.195998
ADAR	0.00718075	0.806414	0.921418	-0.0249062	0.361681	0.946468	-0.0167306	0.436633	0.820844	0.0505688	-0.0294331	0.0464103
ADARB1	-0.41629	0.00339736	0.249915	0.0601856	0.303761	0.946468	-0.117864	0.23622	0.732557	-0.301855	0.113471	0.0353731
ADARB2	0.837314	0.00246344	0.248088	0.0970089	0.1244	0.946468	-0.211342	0.227051	0.728544	0.527151	0.0216062	-0.138366
ADAT1	0.231652	0.0259206	0.33321	-0.0122218	0.834614	0.98642	0.102734	0.113668	0.653343	0.16103	-0.0325856	0.128063
ADAT2	-0.295737	0.0746632	0.420083	0.0545559	0.157707	0.946468	0.0331601	0.800449	0.946321	-0.281092	0.10348	0.0118148
ADAT3	-0.452516	0.229917	0.570097	-0.0535128	0.756997	0.982227	0.053082	0.881323	0.969763	-0.594154	-0.147062	-0.0615539
ADCK1	0.178052	0.204002	0.550817	-0.0608093	0.417271	0.946468	-0.142112	0.22613	0.727755	-0.0200713	-0.075428	0.0408892
ADCK2	0.174265	0.337372	0.655722	0.0112564	0.934526	0.997732	-0.0605879	0.697011	0.915133	0.0705722	-0.085992	0.0173989
ADCK5	-0.359962	0.0772303	0.423919	0.012382	0.913816	0.995976	-0.0354417	0.898863	0.97525	-0.484547	-0.00531696	0.139673
ADCY10	1.22211	0.106475	0.451266	-0.916302	0.385036	0.946468	-1.43837	0.0490555	0.583189	0.235074	-0.155664	-0.860351
ADCY2	0.783135	0.187608	0.534404	0.0574394	0.888333	0.992168	0.0186946	0.981936	0.997147	0.911891	0.597287	1.0009
ADCY3	0.172093	0.0941586	0.438981	-0.0543296	0.20953	0.946468	-0.110553	0.485311	0.838489	0.0319311	-0.277756	-0.155906
ADCY4	-0.797659	0.449271	0.717369	0.895251	0.422359	0.946468	-0.485739	0.468411	0.83292	-0.563291	0.81073	-0.422874
ADCY6	-0.0956297	0.468505	0.728203	0.0517634	0.509004	0.956028	-0.115974	0.43226	0.8188	-0.0455736	0.0736122	0.0924703
ADCY7	-0.279322	0.0646406	0.405789	-0.0973015	0.181301	0.946468	-0.271042	0.119988	0.66045	-0.321951	-0.242423	-0.306822
ADCY9	-0.418789	0.00841769	0.282944	-0.0655922	0.253442	0.946468	0.0304957	0.801862	0.946374	-0.365838	-0.0563099	0.25007
ADD1	-0.00327587	0.948219	0.978967	-0.0436855	0.346784	0.946468	-0.172238	0.0378059	0.55222	0.0496734	-0.00426028	-0.0613546
ADD2	-1.29502	0.00258898	0.248088	0.782781	0.506819	0.955265	1.04083	0.0223918	0.533016	-0.876966	0.18338	0.136443
ADD3	0.131096	0.0939202	0.438939	0.0762195	0.172872	0.946468	0.00323851	0.970274	0.994072	0.246811	0.135219	-0.016307
ADGB	0.601844	0.226438	0.566859	0.233002	0.714736	0.9791	0.417114	0.410989	0.813073	0.835115	-0.304637	0.971159
ADGRA2	-0.23167	0.260871	0.596466	-0.131906	0.145114	0.946468	0.0625343	0.638907	0.896767	-0.448804	-0.387682	0.0702329
ADGRA3	0.0562826	0.350395	0.663069	-0.0412837	0.308654	0.946468	-0.18014	0.0113737	0.499633	-0.067874	-0.0681754	-0.274969
ADGRB1	-0.124184	0.832351	0.932033	0.353787	0.605209	0.965823	-0.274301	0.789273	0.943466	-0.162988	0.761209	0.00870509
ADGRB2	-0.22813	0.40637	0.700037	-0.163236	0.328875	0.946468	-0.102299	0.62204	0.892428	-0.252769	-0.160586	0.0665237
ADGRB3	0.181638	0.658917	0.846087	-0.405328	0.63638	0.971199	0.0334886	0.927885	0.982712	-0.399399	0.288148	0.626877
ADGRD1	-0.234348	0.258831	0.594483	-0.0176733	0.797737	0.9832	-0.0171314	0.882508	0.969763	0.0622553	0.224046	0.481848
ADGRD2	-0.29579	0.506028	0.753548	0.181094	0.436831	0.946792	0.117695	0.689902	0.912983	0.126356	0.0438839	0.416045
ADGRE1	0.0272554	0.94574	0.9778	-0.56934	0.355526	0.946468	0.252544	0.608478	0.886554	0.441609	-0.335897	0.430092
ADGRE2	-0.0286885	0.463683	0.724645	-0.137146	0.0492765	0.946468	-0.131383	0.0631941	0.59904	-0.288041	-0.372455	-0.352685
ADGRE5	-0.542817	0.0191835	0.315996	-0.109249	0.00267136	0.946468	-0.0436667	0.628177	0.893893	-0.518612	-0.208303	0.0185562
ADGRF1	0.502511	0.140339	0.490989	0.715264	0.119599	0.946468	0.183981	0.675154	0.908518	0.250411	0.836609	0.614961
ADGRF2	0.644715	0.595627	0.808967	1.3306	0.140075	0.946468	-0.0602686	0.947913	0.988218	-0.131622	0.32783	0.149064
ADGRF3	-0.515925	0.332422	0.6518	0.255394	0.64798	0.972235	-0.999036	0.0875223	0.624869	-0.860932	0.184766	-1.42349
ADGRF4	0.985409	0.12179	0.472528	-0.277456	0.631968	0.970557	0.298711	0.420278	0.813073	-0.00430965	-0.602	-0.404031
ADGRF5	0	#NUM!	#NUM!	0.852511	0.369327	0.946468	-0.0122067	0.980937	0.997013	-0.596685	0.54861	0.309476
ADGRG1	-0.414597	0.0792804	0.424195	-0.0854892	0.183518	0.946468	-0.0207089	0.875268	0.967584	-0.254521	0.0208186	0.337289
ADGRG2	-0.0231288	0.927104	0.970655	0.293037	0.131064	0.946468	0.0585912	0.680619	0.910019	0.391089	0.498978	0.586438
ADGRG3	-0.0656097	0.718501	0.877915	0.191358	0.0325461	0.946468	0.177919	0.241899	0.734764	0.108481	0.163817	0.161937
ADGRG4	0.555861	0.519987	0.762816	-0.653051	0.479399	0.948598	0.283785	0.560157	0.867681	-0.145274	-0.604979	-0.226096
ADGRG5	0.154006	0.605462	0.814469	-0.398118	0.670583	0.97485	-0.310475	0.186561	0.707889	0.182825	-0.879662	0.338642
ADGRG6	-0.0678521	0.472604	0.73137	-0.0589259	0.326576	0.946468	0.199536	0.0395245	0.55632	0.165824	0.101017	0.27357
ADGRL1	0.000325903	0.998741	0.99944	0.0475321	0.488309	0.949282	-0.102774	0.611706	0.888222	-0.0401082	-0.20032	0.0142086
ADGRL2	0.300762	0.00796282	0.280407	0.223016	0.0783508	0.946468	-0.043878	0.323654	0.781126	0.137019	-0.00129767	-0.234724
ADGRL3	0.0568351	0.809582	0.922825	0.0204582	0.91614	0.996226	-0.0227377	0.92759	0.982574	-0.0492369	-0.391224	-0.599332
ADGRL4	0.0311616	0.812078	0.923405	-0.464005	0.326667	0.946468	0.124074	0.665432	0.904951	-0.333035	-0.052985	-0.762628
ADGRV1	0.161719	0.413045	0.700037	0.228672	0.0658305	0.946468	0.12042	0.65982	0.9024	0.0521145	0.166541	0.177389
ADH4	0.601771	0.315544	0.637746	0.956987	0.0278999	0.946468	-0.111602	0.828051	0.953467	1.02192	0.812022	0.523607
ADH5	0.159483	0.0596682	0.399412	0.0257854	0.325413	0.946468	-0.0317499	0.627739	0.893662	0.208363	0.0214452	-0.0882919
ADHFE1	0.0163036	0.915025	0.96524	0.116592	0.528786	0.957939	0.199096	0.314892	0.777711	0.00514201	0.102924	0.0280329
ADI1	0.0402966	0.388422	0.690774	0.0535136	0.267553	0.946468	0.0685312	0.0483289	0.58095	0.0846289	0.106538	0.0937427
ADIPOQ	-0.357865	0.0369075	0.355828	0.112946	0.894572	0.9932	-0.131469	0.909297	0.977682	0.0534958	0.255763	-0.0219953
ADIPOR1	0.0979671	0.121225	0.471755	-0.024793	0.47634	0.948598	-0.108447	0.0594019	0.591106	0.100003	-0.0175585	-0.112947
ADIPOR2	-0.0152118	0.704575	0.872005	-0.00769743	0.809357	0.984666	-0.0886185	0.0186558	0.526314	0.0166096	-0.0462768	-0.0659466
ADIRF	-0.902286	0.161659	0.512975	-0.671269	0.399871	0.946468	-0.00159392	0.998012	0.999278	-0.671727	-0.873979	-0.115615
ADK	0.190994	0.180703	0.531978	0.0196253	0.749893	0.981215	0.0524047	0.733018	0.926244	0.272202	0.140449	0.0143357
ADM	-0.0365671	0.745444	0.892631	-0.0882814	0.135319	0.946468	-0.0970635	0.23377	0.7321	-0.193523	-0.404706	-0.120805
ADM2	-0.508903	0.0458523	0.370839	0.255404	0.45525	0.948538	0.52292	0.202247	0.714505	-0.116258	0.538009	0.556625
ADM5	-0.192704	0.458819	0.722393	-0.230794	0.0757855	0.946468	-0.468476	0.0832129	0.622538	-0.284091	-0.151137	-0.322909
ADNP	0.0599191	0.353909	0.665769	0.00201145	0.972377	0.999081	0.00251241	0.970071	0.99407	0.129512	0.00173095	0.0311033
ADNP2	0.276828	0.0157123	0.307206	0.0407716	0.267908	0.946468	-0.074792	0.0273455	0.539681	0.222868	-0.0160816	-0.0789625
ADO	-0.0642196	0.430922	0.706635	-0.10556	0.440471	0.946792	0.0683924	0.302204	0.771093	0.0398838	-0.0607064	0.0887636
ADORA1	-0.263555	0.401994	0.700037	-0.221117	0.338111	0.946468	-0.0729033	0.841931	0.956705	0.162016	-0.272693	0.066239
ADORA2A	-0.15095	0.798132	0.917425	0.00447293	0.996728	0.999437	-1.17512	0.407972	0.813073	1.26635	0.916283	-0.540806
ADORA2B	-0.165939	0.0500299	0.38254	-0.252336	0.154227	0.946468	0.176175	0.150545	0.686155	-0.212288	-0.285327	0.00479065
ADPGK	0.0650664	0.182919	0.532578	0.0376686	0.253509	0.946468	0.0402762	0.278525	0.761102	0.0442134	-0.00703424	0.0356824
ADPRH	0.178054	0.325148	0.646201	-0.0879835	0.580279	0.963397	0.101461	0.484863	0.83835	0.246206	-0.242257	0.364596
ADPRHL1	0.0482862	0.751047	0.895857	-0.138985	0.0309438	0.946468	-0.145106	0.341915	0.791111	-0.0800175	-0.180025	-0.00584218
ADPRHL2	0.0771703	0.518103	0.762069	-0.0857542	0.232097	0.946468	-0.0809757	0.394051	0.813073	-0.0763134	-0.185368	-0.0427474
ADPRM	0.15656	0.278238	0.610396	0.0389665	0.828603	0.98598	0.135763	0.580803	0.875241	0.247948	0.061573	-0.0954784
ADRA1B	-0.0416913	0.673471	0.854038	-0.0459024	0.730705	0.979875	0.490533	0.00443959	0.45905	0.151861	0.307096	0.810868
ADRA2B	-0.196662	0.751608	0.895857	-0.457989	0.476477	0.948598	-1.18123	0.14306	0.681582	0.00562568	-0.900024	-1.11107
ADRA2C	-0.281914	0.172907	0.522685	0.169945	0.277334	0.946468	0.162034	0.634856	0.89547	-0.374747	-0.021137	0.0459771
ADRB1	-0.413509	0.223258	0.565729	-0.315568	0.394924	0.946468	0.235399	0.540779	0.859421	-0.0551821	0.102181	-0.0746714
ADRB2	0.00202646	0.987009	0.994912	-0.16947	0.452302	0.948538	-0.00939708	0.967049	0.993043	0.239045	-0.150921	-0.068522
ADRM1	-0.0220759	0.891526	0.956577	-0.0692521	0.298656	0.946468	-0.297289	0.103112	0.641061	-0.218004	-0.235871	-0.27189
ADSL	0.157685	0.0189222	0.315996	0.00831243	0.830841	0.98606	-0.0503217	0.425661	0.814509	0.083859	-0.0158729	-0.0742228
ADTRP	0.151077	0.564491	0.790415	0.0537457	0.593132	0.96513	0.398449	0.200492	0.713191	0.0958697	0.0743013	0.153333
AEBP2	-0.332554	0.0307997	0.341741	0.0508663	0.44937	0.948538	0.0194369	0.731483	0.925798	-0.130474	0.0101337	0.0605438
AEN	-0.188306	0.030955	0.341741	-0.0274084	0.432979	0.946792	-0.117091	0.128093	0.671147	-0.31367	-0.164276	-0.0883606
AFAP1	-0.479133	0.010813	0.295662	0.03936	0.555904	0.960482	0.193407	0.034778	0.547239	-0.399227	-0.0160848	0.253467
AFAP1L1	0.0481184	0.486477	0.739485	-0.16712	0.0388125	0.946468	-0.0239198	0.612398	0.888673	0.00366795	-0.203419	-0.0363203
AFAP1L2	0.534577	0.0372447	0.356329	0.200033	0.33884	0.946468	0.882153	0.0971021	0.635735	0.30736	0.575519	0.962251
AFDN	0.0344499	0.486514	0.739485	-0.0199993	0.714197	0.9791	-0.117575	0.0216818	0.531273	0.104075	0.0582897	-0.0526484
AFF1	0.0562936	0.470217	0.72956	0.0123687	0.802733	0.983987	0.0604223	0.277864	0.761102	0.123355	0.0076187	0.0500667
AFF3	0.178334	0.792931	0.914954	0.0525435	0.882921	0.991719	-0.0814417	0.858127	0.962291	0.289251	-0.0874158	0.640057
AFF4	-0.0237144	0.722075	0.87971	0.0454215	0.234361	0.946468	-0.120495	0.00221627	0.45905	0.135814	0.064988	-0.110248
AFG1L	0.373329	0.0523898	0.385021	0.0224973	0.837581	0.986599	0.105743	0.34757	0.793829	0.555976	0.228693	0.186876
AFG3L2	0.0304856	0.605187	0.814314	0.0234361	0.467767	0.948538	-0.0724639	0.103196	0.641061	0.0748055	0.0227319	-0.0700975
AFMID	-0.0234113	0.715108	0.876751	-0.044665	0.21797	0.946468	-0.171539	0.0425524	0.5651	-0.113153	-0.0652255	-0.266403
AFP	-0.327626	0.411996	0.700037	-1.39479	0.140095	0.946468	0.293405	0.559896	0.867495	-0.29781	-0.877005	0.414972
AFTPH	-0.0189719	0.775828	0.9075	0.0309263	0.318626	0.946468	-0.0165568	0.8125	0.949174	0.134207	0.105027	-0.0332276
AGA	-0.00998615	0.859785	0.943863	0.116706	0.255288	0.946468	0.123052	0.182015	0.707889	0.248253	0.102005	0.163061
AGAP1	0.417068	0.000644303	0.221784	0.0668339	0.280085	0.946468	-0.15145	0.0163902	0.518	0.296791	-0.105696	-0.286153
AGAP2	-0.374549	0.673052	0.853647	-0.463462	0.390434	0.946468	0.197516	0.172709	0.70533	-0.719192	-0.37511	0.667361
AGAP3	-0.496562	0.0360986	0.353265	-0.0534449	0.387718	0.946468	-0.16044	0.380697	0.810942	-0.578823	-0.197755	-0.111447
AGAP4	0.197443	0.45046	0.71782	0.0549631	0.407007	0.946468	-0.213037	0.115617	0.655729	0.0414927	0.0106838	-0.291133
AGAP5	0.358371	0.255423	0.591914	0.0618687	0.663673	0.973603	-0.172668	0.338067	0.789322	0.305794	0.181478	-0.229149
AGAP6	-0.197403	0.315722	0.637746	-0.106626	0.336178	0.946468	-0.15671	0.0915651	0.630415	-0.40281	-0.0461232	-0.0856282
AGAP9	0.224616	0.317256	0.638911	0.0833543	0.552593	0.960482	0.0425557	0.763794	0.936217	0.318117	0.136575	0.141196
AGBL1	1.42794	0.296215	0.624056	-0.27006	0.715407	0.9791	0.203145	0.831882	0.953589	0.878115	0.919603	0.170139
AGBL2	-0.0550672	0.959567	0.984472	-0.642688	0.266387	0.946468	0.708083	0.403073	0.813073	-0.339156	0.406956	-0.0775733
AGBL3	-0.00854079	0.885648	0.954067	-0.0036944	0.983214	0.999081	-0.488233	0.0524595	0.583388	-0.0934714	-0.0214401	-0.571191
AGBL4	0.0139786	0.98477	0.994508	0.445926	0.463	0.948538	-0.0525183	0.961757	0.991723	0.668172	0.288827	-0.051125
AGBL5	-0.0423462	0.636411	0.831782	0.023404	0.731924	0.980165	-0.106662	0.165457	0.700019	-0.05497	0.0621126	-0.0862518
AGER	0.964141	0.0560868	0.394304	0.0235795	0.943277	0.998006	-0.523489	0.0306045	0.539681	0.593018	0.269662	-0.32242
AGFG1	-0.0819362	0.348135	0.661579	-0.0203385	0.78344	0.98308	-0.0118031	0.709864	0.919151	0.107788	0.0713736	0.00491431
AGFG2	-0.315449	0.0571982	0.396853	-0.259833	0.0149601	0.946468	-0.0956161	0.478648	0.836159	-0.37826	-0.261061	0.0674768
AGGF1	0.073122	0.533516	0.770791	0.0650664	0.543444	0.958527	0.0564052	0.392881	0.813073	0.16428	-0.0773467	-0.0410364
AGK	0.369558	0.00563216	0.274968	0.0743598	0.148821	0.946468	-0.123226	0.169175	0.702735	0.264064	0.0615393	-0.171532
AGL	0.0442014	0.593943	0.807505	0.0378454	0.474359	0.948598	0.0815541	0.329352	0.78352	0.0928731	0.0653554	0.0322972
AGMAT	0.111241	0.328014	0.648627	-0.0191894	0.33837	0.946468	0.135234	0.0178911	0.526314	0.0194799	-0.0843148	0.130157
AGMO	-0.115974	0.919466	0.967567	-0.14806	0.859922	0.989991	0.188428	0.821362	0.951708	-0.47878	0.96321	-0.520999
AGO1	-0.04337	0.478674	0.735231	-0.0175629	0.696358	0.977981	0.0682071	0.104275	0.642822	-0.029976	-0.0937386	0.0390027
AGO2	-0.166001	0.0608612	0.400456	0.0764982	0.106606	0.946468	-0.0494654	0.243831	0.735653	-0.134095	-0.0362245	-0.0931685
AGO3	-0.152448	0.154713	0.50577	0.103863	0.0408912	0.946468	0.0105652	0.873669	0.967377	-0.0931339	0.0969957	-0.0829944
AGO4	0.105014	0.0962865	0.442575	-0.0247879	0.691601	0.977554	0.0161304	0.869038	0.965494	0.134731	0.118849	-0.00533951
AGPAT1	-0.136833	0.314671	0.637329	-0.0921803	0.114697	0.946468	-0.142665	0.198027	0.712631	-0.153136	-0.145937	0.0160482
AGPAT2	-0.186201	0.393275	0.694131	-0.0913519	0.376186	0.946468	-0.229602	0.152144	0.686378	-0.300858	-0.236755	-0.213976
AGPAT3	-0.190368	0.12377	0.474745	0.0599058	0.055355	0.946468	-0.0307629	0.655687	0.901124	-0.0819495	0.0385484	0.0548252
AGPAT4	-0.085106	0.0949	0.440134	0.040478	0.2707	0.946468	-0.0133013	0.856123	0.961321	-0.0413315	0.0141242	0.0668094
AGPAT5	-0.0113855	0.908393	0.962614	0.0382419	0.619892	0.968668	-0.115988	0.145062	0.683385	-0.0212975	-0.019902	-0.151087
AGPS	0.106267	0.139839	0.490617	0.0370607	0.548343	0.959164	-0.0050621	0.927292	0.982531	0.167156	0.0803253	-0.0743438
AGR2	0.160254	0.565916	0.790701	-0.0382937	0.708589	0.978803	0.190502	0.285398	0.763346	-0.30598	-0.340138	-0.271291
AGRN	-0.251097	0.360811	0.671946	-0.0241797	0.74752	0.981103	-0.127545	0.620727	0.891775	-0.333196	-0.157611	0.063946
AGT	0.124708	0.71019	0.874551	0.613101	0.128245	0.946468	0.247321	0.208332	0.716841	0.0617803	-0.102901	0.119379
AGTPBP1	0.107783	0.170066	0.519397	0.0777035	0.0890307	0.946468	0.0868696	0.436695	0.820844	0.159271	0.15594	0.0243982
AGTR1	0.278879	0.35369	0.665627	-0.204436	0.298881	0.946468	0.126759	0.70191	0.917068	-0.0277798	-0.204007	-0.0428014
AGTR2	-0.183435	0.628541	0.826059	0.00126564	0.993045	0.99941	-0.502631	0.547874	0.862222	0.133473	0.180789	-0.00709751
AGTRAP	0.000678321	0.99546	0.998145	-0.0287866	0.792948	0.98308	-0.136021	0.308174	0.773843	-0.152031	-0.171603	-0.107184
AGXT	0.138849	0.558988	0.787412	-0.815649	0.336646	0.946468	-0.611183	0.39182	0.813073	-0.353641	-0.139364	-0.367494
AHCTF1	-0.0453574	0.695187	0.866792	0.0702315	0.225139	0.946468	-0.0290508	0.7289	0.925047	0.0537371	0.176435	-0.0318279
AHCY	-0.0402489	0.683597	0.859687	-0.0288095	0.501603	0.953258	-0.0378388	0.550578	0.863972	-0.0951299	-0.136286	-0.0511997
AHCYL1	0.0122604	0.855427	0.941712	-0.0373687	0.38997	0.946468	0.0794109	0.170489	0.7038	0.158489	0.109165	0.162061
AHCYL2	0.176754	0.0172513	0.313507	-0.0122053	0.746385	0.980945	0.0151637	0.807464	0.948151	0.15225	0.0273596	-0.0281452
AHDC1	-0.813161	0.00994508	0.294393	-0.0998363	0.257195	0.946468	0.0603151	0.80626	0.947903	-0.714847	-0.219401	0.246595
AHI1	0.192616	0.184383	0.532578	-0.00291744	0.908793	0.995442	0.0330135	0.647548	0.899063	0.399122	0.261565	0.0464714
AHNAK	-0.126346	0.265049	0.600234	-0.0169355	0.665546	0.974656	-0.0394643	0.360969	0.801878	-0.0169186	-0.0644066	-0.00538898
AHNAK2	-0.13069	0.283294	0.614379	-0.143244	0.0535498	0.946468	0.169306	0.0870046	0.624869	-0.149148	-0.139518	0.309916
AHR	-0.102178	0.203054	0.550279	0.129259	0.12451	0.946468	-0.0821436	0.15255	0.686378	0.0470711	0.0588201	-0.131117
AHRR	-0.277535	0.00963782	0.29399	0.0841505	0.667899	0.97485	-0.0357195	0.833937	0.953929	-0.107971	0.428256	0.38146
AHSA1	0.0462061	0.453346	0.71898	-0.0180299	0.18944	0.946468	-0.121366	0.0377148	0.55222	0.0247319	-0.00153363	-0.0983158
AICDA	0.479657	0.249156	0.588292	0.765719	0.253475	0.946468	-0.482343	0.549259	0.863453	0.575449	0.89784	-0.304082
AIDA	0.0553261	0.435078	0.709405	-0.0176257	0.77654	0.98308	-0.0834871	0.383446	0.812436	0.160684	6.20022e-05	-0.160491
AIF1L	-0.14269	0.0241212	0.328473	0.0117448	0.729266	0.979605	0.121864	0.0496593	0.583189	-0.0984756	-0.0569534	0.148241
AIFM1	0.0388569	0.301649	0.627437	-0.00112349	0.963007	0.998469	0.0173613	0.747054	0.930289	0.0712469	0.033235	0.056267
AIFM2	-0.157972	0.151047	0.502089	-0.0855986	0.389	0.946468	-0.0783173	0.461809	0.830315	-0.164492	-0.111251	0.000745039
AIFM3	-0.288072	0.614158	0.819367	-0.575512	0.0732159	0.946468	-0.253032	0.607025	0.885955	0.209414	-0.0697462	-0.31344
AIG1	0.0457582	0.620899	0.822735	0.0711099	0.176825	0.946468	0.207678	0.15475	0.687558	0.0536787	0.0910437	0.135242
AIM2	1.1676	0.0339375	0.348683	0.194737	0.798294	0.9832	-1.02055	0.220516	0.724858	-0.36755	-0.373147	-1.19058
AIMP1	0.450602	0.00906592	0.290547	0.0163597	0.567004	0.962704	-0.0514982	0.69362	0.913839	0.404394	0.0799942	-0.202562
AIMP2	-0.0192709	0.826047	0.928762	-0.0856816	0.212294	0.946468	-0.0571779	0.287738	0.764284	-0.137873	-0.0980175	-0.0452409
AIP	-0.211695	0.271168	0.604373	-0.0326791	0.625526	0.969766	-0.0423569	0.589103	0.87816	-0.269178	-0.107328	0.0192263
AIRE	0.774944	0.073022	0.418815	0.716693	0.379576	0.946468	0.470389	0.529693	0.852989	1.28007	1.21581	0.536724
AJAP1	0.358065	0.669486	0.851595	-0.022041	0.961201	0.998405	-0.132391	0.772609	0.938414	0.221589	0.624668	-0.765854
AJM1	-0.492656	0.167159	0.51641	0.147952	0.213789	0.946468	-0.0605487	0.744765	0.929865	-0.626446	0.0561699	0.243854
AJUBA	-0.454423	0.00694089	0.280407	-0.0305154	0.761005	0.982736	0.352258	0.0303119	0.539681	-0.399253	0.0115253	0.542603
AK1	-0.164204	0.270202	0.603638	-0.0820023	0.27774	0.946468	-0.0695519	0.418265	0.813073	-0.231069	-0.141488	-0.054606
AK2	0.045237	0.219301	0.56156	0.030765	0.229072	0.946468	0.0574183	0.264755	0.751912	0.0314691	0.0237562	0.0103861
AK3	-0.0186532	0.826996	0.929188	0.0687717	0.256598	0.946468	0.0617075	0.235244	0.732304	0.0245607	0.0475781	-0.0815169
AK4	-0.0572081	0.275364	0.607765	-0.0417441	0.389817	0.946468	0.126147	0.0673144	0.600502	-0.0574381	-0.167935	-0.0199935
AK5	-0.780862	0.291869	0.620625	-0.412867	0.613646	0.966298	0.313114	0.626758	0.89347	-1.051	-0.133516	-0.590398
AK6	0.256235	0.131898	0.483889	0.0971521	0.173136	0.946468	0.020349	0.884976	0.970999	0.240782	0.217377	-0.0591449
AK7	0.191057	0.34675	0.66084	0.254116	0.619886	0.968668	-0.445732	0.245194	0.736374	0.516654	0.14748	0.498725
AK8	-0.222951	0.760882	0.901132	0.329803	0.725615	0.979475	-0.243504	0.698637	0.915491	0.670426	0.146342	-1.09107
AK9	-0.513699	0.204201	0.550817	0.168257	0.378623	0.946468	-0.144496	0.523895	0.850759	-0.436566	0.55101	-0.173575
AKAP1	-0.298343	0.0136473	0.305968	-0.0506448	0.0892633	0.946468	0.136685	0.0217923	0.531567	-0.317889	-0.120474	0.131685
AKAP10	0.173037	0.0627452	0.4041	0.0379392	0.52129	0.956933	0.0892667	0.194528	0.711318	0.2805	0.203491	0.0930938
AKAP11	-0.0359848	0.708911	0.873995	0.0829098	0.298043	0.946468	0.201071	0.0222774	0.532054	0.0085755	0.0733782	0.0854689
AKAP12	-0.17454	0.0397241	0.359728	-0.0400731	0.607874	0.965823	-0.0126002	0.835037	0.954502	-0.264639	-0.338016	-0.298833
AKAP13	0.251708	0.0234801	0.327002	-0.042923	0.20087	0.946468	0.00667233	0.866608	0.9645	0.291277	-0.0422734	-0.00899008
AKAP17A	-0.277136	0.0817813	0.428311	0.0187388	0.790053	0.98308	-0.201849	0.120309	0.66045	-0.325593	-0.0609842	-0.0845854
AKAP3	0.863547	0.0907741	0.436057	0.671543	0.375605	0.946468	-1.3541	0.0494181	0.583189	0.0128673	1.50889	-1.45894
AKAP5	1.0837	0.046526	0.373308	-0.0387155	0.843559	0.988019	-0.267271	0.205746	0.715023	0.572386	0.0567635	-0.241421
AKAP6	0.248073	0.240538	0.580137	0.345615	0.148117	0.946468	-0.0302143	0.874905	0.967584	0.42433	0.233775	0.00874933
AKAP7	0.129014	0.383934	0.688725	0.0608718	0.428698	0.946792	0.221914	0.138595	0.677679	0.314451	0.221097	0.129852
AKAP8	0.131413	0.0683672	0.412601	-0.0433633	0.169217	0.946468	-0.104299	0.216669	0.721905	-0.0395791	-0.0917428	-0.145441
AKAP8L	-0.253244	0.0574419	0.396908	0.0451746	0.26259	0.946468	-0.192957	0.0351848	0.547239	-0.252482	-0.034778	-0.144161
AKAP9	0.352776	0.131834	0.483889	0.127056	0.272227	0.946468	0.0944701	0.295364	0.77008	0.398585	0.293442	-0.0257377
AKIP1	0.0279441	0.602713	0.813302	-0.0557299	0.23872	0.946468	0.0458746	0.0869591	0.624869	0.0168307	-0.0681641	0.0216402
AKIRIN1	-0.0228548	0.416372	0.700037	0.000277948	0.992756	0.999409	-0.0737991	0.0395777	0.55632	0.0340114	0.00055795	-0.0904514
AKIRIN2	-0.0326524	0.546239	0.778892	-0.0306176	0.523971	0.956933	-0.161423	0.0516829	0.583365	0.00978404	0.0631941	-0.0448084
AKNA	0.0614745	0.750278	0.895486	-0.124879	0.195276	0.946468	0.204276	0.322473	0.781015	0.016334	-0.242923	0.0850343
AKNAD1	0.144609	0.880024	0.951538	-0.0755451	0.935714	0.997732	0.765695	0.231776	0.731307	-0.0718198	-0.204182	0.486912
AKR1A1	-0.0560689	0.434076	0.708332	-0.0372533	0.159908	0.946468	-0.033031	0.559101	0.867081	-0.0194894	-0.0329078	0.0262667
AKR1B1	0.0249584	0.589428	0.804734	-0.119854	0.0521377	0.946468	-0.00649068	0.822949	0.951996	0.132986	0.0122085	0.100974
AKR1B10	-0.536168	0.269286	0.602853	-0.45744	0.0721989	0.946468	0.551806	0.411649	0.813073	-0.842258	0.446737	0.491501
AKR1B15	0.0972213	0.677794	0.856783	-0.0637019	0.786382	0.98308	-0.0889662	0.727532	0.924584	0.0433255	0.332207	0.0831516
AKR1C1	0.0231037	0.901432	0.959896	-0.0970099	0.483834	0.949282	0.276017	0.310853	0.775465	0.299388	0.567613	0.570527
AKR1C2	0.0114891	0.975334	0.990755	-0.432634	0.241352	0.946468	-0.0122538	0.936032	0.984781	0.118043	-0.18882	0.744814
AKR1C3	-0.0559507	0.653737	0.842757	-0.00259396	0.972353	0.999081	-0.0252785	0.882287	0.969763	0.184604	0.158171	0.00519853
AKR1D1	-0.356956	0.700713	0.870355	0.648676	0.431924	0.946792	-0.24201	0.709946	0.919151	-0.169497	0.737606	-0.683667
AKR7A2	-0.0237912	0.717833	0.877811	-0.0335951	0.647452	0.972235	0.0065348	0.904284	0.976031	-0.128875	-0.0972287	0.00932087
AKR7A3	0.174045	0.417832	0.700037	0.248256	0.661823	0.973035	-0.331677	0.123688	0.66721	-0.277311	-0.20782	-0.427332
AKT1	-0.173413	0.274438	0.606859	0.0161025	0.76509	0.982861	-0.142791	0.288712	0.764726	-0.215013	-0.0877072	-0.060434
AKT1S1	-0.163666	0.318661	0.640008	-0.0419808	0.460969	0.948538	-0.151803	0.20056	0.713191	-0.304138	-0.216365	-0.0660341
AKT2	-0.16156	0.33707	0.655643	-0.00766238	0.850212	0.989632	-0.10767	0.478433	0.836159	-0.286216	-0.130197	-0.0555941
AKT3	0.0570749	0.482514	0.736734	0.045227	0.190913	0.946468	-0.0245345	0.543722	0.860581	0.216084	0.0678968	0.108168
AKTIP	0.135594	0.279005	0.610998	0.0894811	0.416027	0.946468	0.0329193	0.738301	0.927323	0.26729	0.208173	-0.0420093
ALAD	0.0195002	0.681886	0.858978	-0.178651	0.0141365	0.946468	0.0456843	0.637044	0.89605	0.0260238	-0.199535	0.0240454
ALAS1	0.0100043	0.73123	0.884557	-0.0500196	0.320833	0.946468	-0.0992514	0.10295	0.641061	0.0776433	-0.0390437	-0.0433041
ALCAM	0.15032	0.24962	0.588491	0.0795021	0.28786	0.946468	-0.0689253	0.382027	0.811676	0.218944	0.0944402	-0.135974
ALDH16A1	-0.212864	0.421879	0.700037	-0.03649	0.437334	0.946792	-0.340927	0.179243	0.707889	-0.300188	-0.188387	-0.18238
ALDH18A1	0.00120561	0.963356	0.984963	-0.0421369	0.224193	0.946468	-0.0656058	0.0714022	0.606861	0.0143703	-0.0833572	-0.0467813
ALDH1A1	0.35878	0.425876	0.703035	0.895408	0.141134	0.946468	0.711184	0.213376	0.719514	0.715411	-0.378428	0.265162
ALDH1A2	0.0773639	0.737595	0.888399	0.108877	0.272879	0.946468	0.13094	0.494679	0.841217	0.30353	0.262573	0.116663
ALDH1A3	0.251823	0.128902	0.480179	-0.258376	0.00989027	0.946468	-0.0736546	0.757761	0.934431	0.317876	-0.35197	-0.21712
ALDH1B1	-0.0683831	0.0705923	0.415014	-0.0326675	0.444404	0.947649	0.0183885	0.73118	0.925604	-0.101138	-0.0939584	0.0755408
ALDH1L1	2.09288	0.0111072	0.295662	-0.169223	0.779021	0.98308	-0.0548632	0.960962	0.991723	1.04282	-0.299007	0.667416
ALDH1L2	-0.148423	0.139268	0.490288	-0.033721	0.466913	0.948538	0.234541	0.00996278	0.492972	0.00737927	-0.10119	0.127072
ALDH2	-0.18928	0.000260926	0.158699	-0.00456424	0.931484	0.997732	0.152451	0.0270681	0.539681	-0.052609	-0.0107546	0.143687
ALDH3A1	-0.672094	0.273484	0.606047	-0.0887092	0.58867	0.964409	-0.174782	0.485472	0.838489	-0.985259	-0.220836	0.0928846
ALDH3A2	0.0189044	0.786258	0.911726	0.0158411	0.746873	0.981067	0.103961	0.217098	0.722203	0.147271	0.0851352	0.0994479
ALDH3B1	-0.147567	0.21702	0.55911	0.0373691	0.702872	0.977981	0.168841	0.297023	0.770297	-0.128192	0.0897088	0.436585
ALDH3B2	-1.14566	0.243861	0.582346	0.0973936	0.904062	0.994991	0.510399	0.42461	0.813889	-0.587298	-0.523457	1.04791
ALDH4A1	-0.216603	0.38212	0.687055	0.0723519	0.513837	0.956933	-0.0987907	0.522318	0.849824	-0.196717	-0.0499144	0.184022
ALDH5A1	-0.0316944	0.528698	0.767469	-0.0279116	0.667573	0.97485	0.170502	0.0228114	0.533844	0.090694	0.0752466	0.193214
ALDH6A1	0.00325839	0.978967	0.992213	-0.0800732	0.208143	0.946468	0.0445571	0.587078	0.877034	0.209757	-0.013673	0.171789
ALDH7A1	-0.00311101	0.953684	0.981861	0.0816734	0.021487	0.946468	0.14374	0.0253307	0.537319	0.108487	0.109073	0.200698
ALDH8A1	0.218541	0.772289	0.90627	-1.28815	0.00110228	0.946468	-0.826838	0.0854856	0.624014	0.529232	-0.498436	-0.345555
ALDH9A1	0.0994843	0.132958	0.485383	-0.0413357	0.0310302	0.946468	0.0148738	0.781736	0.940215	0.192225	-0.00675107	-0.00923159
ALDOA	-0.242365	0.215165	0.558534	-0.074575	0.24389	0.946468	-0.129578	0.281853	0.761893	-0.296766	-0.168451	-0.0296726
ALDOC	-0.0580174	0.531	0.769368	-0.0213946	0.600581	0.965823	0.0148615	0.863327	0.963598	-0.0248144	-0.0438491	0.0234917
ALG1	0.0849781	0.105848	0.450539	-0.0497384	0.0460807	0.946468	-0.0881836	0.261124	0.748455	-0.105727	-0.13687	-0.0474776
ALG10	0.240837	0.298179	0.625923	0.110458	0.524118	0.956933	0.0570019	0.358407	0.801199	0.133262	-0.18367	-0.108075
ALG10B	0.158439	0.366242	0.675815	0.13416	0.263043	0.946468	0.0436803	0.307331	0.773734	0.0853151	-0.0252871	-0.166426
ALG11	0.141324	0.289862	0.618683	0.150658	0.11467	0.946468	0.0369543	0.683844	0.910666	0.169428	0.251156	-0.0309978
ALG12	-0.0558374	0.703131	0.871418	-0.0969294	0.206231	0.946468	-0.174793	0.229483	0.730539	-0.226578	-0.172575	-0.0847305
ALG13	0.154486	0.169995	0.519348	0.0954556	0.303705	0.946468	0.0130676	0.91431	0.978804	0.112194	0.0399727	-0.0486179
ALG14	0.187312	0.0720177	0.418072	-0.0522463	0.558942	0.960623	0.0616389	0.464862	0.831611	0.0960018	0.148642	0.0571561
ALG1L2	0.144671	0.901439	0.959896	0.741469	0.0141851	0.946468	1.45987	0.0784941	0.617181	-0.332148	0.592005	1.45596
ALG2	-0.0485471	0.398501	0.697883	-0.0125976	0.854163	0.989809	-0.0151102	0.784676	0.94156	-0.0895804	-0.0163046	-0.122288
ALG3	-0.275592	0.0703998	0.415014	-0.113911	0.105651	0.946468	-0.154164	0.173251	0.705945	-0.404605	-0.170161	-0.0793865
ALG5	0.496142	0.021496	0.324243	0.0690833	0.170783	0.946468	-0.0325002	0.819096	0.951266	0.37442	0.114317	-0.0852697
ALG6	0.0385993	0.781429	0.910059	-0.0169508	0.792161	0.98308	0.0694018	0.220176	0.724569	0.069345	-0.0875757	-0.217503
ALG8	0.126321	0.149243	0.499843	-0.0116172	0.747811	0.981103	-0.0589554	0.472072	0.834873	0.159516	0.0635542	-0.0855196
ALG9	-0.0587672	0.517206	0.761692	0.0264441	0.41235	0.946468	0.209928	0.0272923	0.539681	-0.0530776	0.0368038	0.11206
ALKBH1	-0.0413263	0.590596	0.805569	0.0393133	0.530686	0.957979	-0.0470304	0.444907	0.824509	-0.0625885	0.0519263	-0.0469118
ALKBH2	-0.448128	0.0484133	0.378259	0.0870488	0.424375	0.946468	-0.0337856	0.729263	0.925219	-0.500811	-0.0920322	-0.0817396
ALKBH3	0.187142	0.0596744	0.399412	-0.0367103	0.443518	0.947088	0.0449337	0.649652	0.900241	0.180723	-0.00902443	0.0518805
ALKBH4	-0.0484691	0.720061	0.878766	0.0961303	0.178585	0.946468	-0.139878	0.345724	0.792596	-0.102093	-0.0830188	-0.0789933
ALKBH5	-0.0844376	0.321654	0.642996	-0.0917005	0.0155438	0.946468	-0.0464272	0.577681	0.873688	-0.159278	-0.194019	-0.0368624
ALKBH6	-0.120537	0.444653	0.714525	-0.0448055	0.790588	0.98308	-0.252648	0.23682	0.732922	-0.0898983	0.0404284	-0.108082
ALKBH7	-0.0557077	0.728832	0.883093	0.0798693	0.453571	0.948538	-0.0773868	0.623816	0.892708	-0.100862	0.0777136	-0.000478326
ALKBH8	0.146829	0.0497553	0.381993	0.052445	0.51016	0.956405	-0.110455	0.443357	0.82404	0.115191	0.0210517	-0.265686
ALMS1	0.553143	0.00273006	0.248088	0.0808205	0.0788738	0.946468	-0.0641314	0.507431	0.844759	0.525417	0.0937831	-0.106045
ALOX12B	0.48112	0.455634	0.720364	-0.569035	0.203635	0.946468	-1.35491	0.0499104	0.583365	0.0123397	-1.11893	-1.24782
ALOX15	-0.405205	0.458865	0.722393	0.252044	0.695409	0.977981	0.478443	0.442178	0.823414	0.980107	0.931832	1.54345
ALOX15B	-0.490439	0.377139	0.683404	0.174008	0.713742	0.9791	0.229409	0.831215	0.953535	-0.834219	0.329046	-0.26193
ALOX5AP	0.538517	0.121386	0.471769	0.0722298	0.839139	0.986599	-0.283111	0.211192	0.718126	0.33796	-0.268157	-0.26546
ALOXE3	-1.23951	0.094871	0.440134	0.544922	0.530889	0.957979	-0.61564	0.461005	0.829899	-0.697909	-0.23462	-0.0808588
ALPG	-0.0997188	0.709702	0.874207	-0.419508	0.00699283	0.946468	-0.420559	0.170773	0.70386	-0.559496	-0.556615	-0.703425
ALPI	-0.457449	0.0825473	0.428311	0.00574227	0.90115	0.994345	0.0618373	0.677072	0.909173	-0.322873	0.0127203	0.278576
ALPK1	0.468917	0.0321193	0.344167	-0.0189207	0.695448	0.977981	-0.131833	0.134557	0.677647	0.308236	-0.00729952	-0.186276
ALPK2	-0.0892681	0.0770455	0.423704	-0.186474	0.0286312	0.946468	0.420983	0.0237846	0.535533	0.389511	0.171617	0.786374
ALPK3	0.0619687	0.656889	0.844978	0.277672	0.474874	0.948598	-0.0986032	0.492121	0.841072	0.0316565	-0.0863632	0.283016
ALPL	-0.233286	0.146571	0.496711	-0.055351	0.536146	0.957979	-0.0560966	0.686151	0.911505	-0.211683	-0.106586	0.077989
ALPP	-0.278462	0.0701114	0.415014	-0.365491	0.0466953	0.946468	-0.220782	0.212664	0.718456	-0.346567	-0.394575	-0.203368
ALS2	0.0744756	0.215652	0.558939	-0.0248131	0.555641	0.960482	-0.0403718	0.553335	0.865181	0.142829	-0.0905243	-0.0526722
ALS2CL	-0.204187	0.304386	0.629253	-0.123906	0.477287	0.948598	-0.0423474	0.779049	0.939733	-0.45563	-0.163951	0.0533504
ALX1	0.324887	0.147215	0.497443	0.158353	0.147236	0.946468	-0.0037829	0.965528	0.992466	-0.0873281	-0.00883482	0.0700445
ALX4	-0.0835223	0.547432	0.779386	0.0812558	0.26661	0.946468	0.22302	0.159323	0.691864	-0.108435	-0.103538	0.287324
ALYREF	0.0018122	0.977493	0.991739	-0.0375724	0.42702	0.946468	-0.0368103	0.565513	0.869319	-0.0895466	-0.10713	-0.0851416
AMACR	0.439327	0.00802798	0.280407	0.156723	0.0400305	0.946468	0.0618647	0.726304	0.924299	0.339633	0.214167	0.0145033
AMBP	-0.549207	0.289973	0.618683	-0.206539	0.53184	0.957979	0.142778	0.595291	0.881307	-0.832957	-0.433314	-0.247444
AMBRA1	-0.15525	0.229708	0.569765	-0.0299978	0.639109	0.971354	0.0126774	0.873681	0.967377	-0.160123	-0.124699	0.0734151
AMDHD1	-0.299055	0.247288	0.585927	0.0668294	0.365562	0.946468	-0.198141	0.179857	0.707889	-0.0147565	0.163072	-0.157661
AMDHD2	-0.0972589	0.561987	0.788872	0.0236751	0.896672	0.993648	-0.121247	0.519919	0.848518	-0.364009	-0.196827	-0.0716747
AMER1	-0.483298	0.00564018	0.274968	-0.00987482	0.877587	0.991666	0.039143	0.623941	0.89275	-0.465045	-0.109323	0.166874
AMER2	-0.111669	0.912713	0.964155	-0.0207791	0.985594	0.999081	0.695945	0.209848	0.71716	-0.58954	-0.420259	0.901645
AMER3	0.590675	0.356412	0.668332	0.696686	0.3386	0.946468	0.75993	0.469633	0.833078	0.278914	1.59145	-0.207347
AMFR	-0.0189574	0.682138	0.859108	-0.0597843	0.0295628	0.946468	-0.0970032	0.147569	0.685249	0.0236229	0.0118483	-0.0913373
AMH	0.124355	0.588534	0.804152	-0.246514	0.305562	0.946468	-1.27452	0.0530823	0.584114	-0.309945	-0.286435	-1.14709
AMHR2	-0.311725	0.683054	0.859591	-0.0857999	0.935448	0.997732	0.118888	0.822116	0.951808	0.125649	-0.04561	-0.613507
AMIGO1	-0.329154	0.128662	0.480179	-0.16973	0.235868	0.946468	0.140512	0.305985	0.772658	-0.301469	-0.137764	0.118668
AMIGO2	0.0125744	0.764843	0.903338	-0.0846508	0.429711	0.946792	0.380924	0.0380764	0.55245	0.098719	0.0903191	0.492912
AMIGO3	0	#NUM!	#NUM!	-1.21856	0.42265	0.946468	1.1673	0.42265	0.813073	0	0	0.0807738
AMMECR1	-0.0299013	0.715165	0.876754	-0.120011	0.0606637	0.946468	-0.051816	0.427512	0.815847	0.0641447	-0.139671	-0.0969936
AMMECR1L	-0.232871	0.00236574	0.248088	0.00905531	0.840901	0.987096	-0.0247756	0.663824	0.90453	-0.116868	-0.036229	-0.00357601
AMN	0.224976	0.70484	0.872199	0.0378899	0.935172	0.997732	-0.883429	0.228119	0.729627	-0.0180145	0.0305619	0.0911188
AMN1	0.152125	0.0912216	0.43623	0.0348651	0.427782	0.94664	-0.00753972	0.964596	0.992222	0.0925002	0.0515201	-0.113292
AMOTL1	0.0605353	0.299216	0.626258	-0.0913868	0.0800014	0.946468	0.177427	0.00710106	0.465368	0.105692	-0.157447	0.0539558
AMOTL2	0.304215	0.0564181	0.394872	-0.0857518	0.323987	0.946468	0.0229095	0.823575	0.95224	0.197057	-0.1772	0.112553
AMPD2	-0.382518	0.0309985	0.341756	-0.116351	0.12854	0.946468	-0.199357	0.168664	0.702367	-0.407114	-0.262622	-0.111906
AMPD3	0.0714103	0.663391	0.848841	-0.118981	0.120489	0.946468	-0.0513147	0.74736	0.930289	-0.00849939	-0.0902217	0.00736639
AMT	-1.63758	0.159977	0.511937	0.873861	0.175187	0.946468	-0.382893	0.577237	0.873688	-2.41212	0.674964	-0.20686
AMTN	-0.107995	0.283049	0.614379	-0.236399	0.329285	0.946468	-0.257312	0.232363	0.731986	0.0487313	0.0446493	-0.123264
AMY1A	0.709581	0.361463	0.672022	-0.709548	0.285806	0.946468	-0.0427151	0.931954	0.983768	-0.355511	-1.28553	0.320074
AMY2A	0.964826	0.237734	0.578024	-0.581112	0.372899	0.946468	0.746041	0.282132	0.761893	0.593931	-0.862685	0.0162521
AMY2B	0.0481409	0.836168	0.934068	0.0187356	0.929841	0.997732	-0.00460683	0.985689	0.997516	0.0737624	0.537872	0.168592
AMZ1	-0.0977134	0.825267	0.928688	0.264401	0.63709	0.971296	0.573654	0.325028	0.781931	-0.16475	0.52511	0.0719805
AMZ2	0.130382	0.299606	0.62657	0.0854346	0.194829	0.946468	0.0107897	0.871334	0.966446	0.155786	0.167217	0.0196221
ANAPC1	0.142802	0.0987972	0.444489	0.0347852	0.384465	0.946468	-0.0582804	0.297261	0.770297	0.187013	0.0360908	-0.059948
ANAPC10	0.280248	0.172098	0.521853	-0.039192	0.672596	0.97516	0.00634483	0.965438	0.992466	0.225892	0.103539	0.00121272
ANAPC11	-0.0754789	0.557153	0.786181	-0.0407105	0.724217	0.979475	0.061075	0.455003	0.827338	-0.13796	-0.0189619	0.111851
ANAPC13	-0.0218065	0.754868	0.897323	0.0140718	0.831842	0.98606	0.170761	0.0589066	0.59074	0.0340824	0.019781	0.0527511
ANAPC15	0.113787	0.0329358	0.346469	-0.012458	0.60615	0.965823	-0.102778	0.0581802	0.59074	0.0796423	0.000493756	-0.0667227
ANAPC16	-0.0651946	0.323906	0.64552	0.0692247	0.446177	0.947662	0.13106	0.0560682	0.588991	-0.0207541	0.042397	0.0135384
ANAPC2	-0.161968	0.397217	0.697246	-0.0444778	0.585913	0.963807	-0.0893419	0.477737	0.836159	-0.340851	-0.149089	0.0465886
ANAPC4	0.139668	0.302349	0.627752	0.071869	0.253985	0.946468	0.0140544	0.861622	0.963128	0.146079	0.131592	-0.0054756
ANAPC5	0.0144837	0.617826	0.821352	-0.00580909	0.635907	0.971199	-0.0137401	0.621227	0.892042	0.0287742	0.0458734	-0.020385
ANAPC7	0.0360576	0.645442	0.837629	0.0336635	0.429285	0.946792	0.0748167	0.192665	0.709948	0.0220717	0.0753191	0.0819655
ANG	-0.0540587	0.771282	0.905717	0.477358	0.238506	0.946468	0.219885	0.379026	0.810017	-0.0807448	0.178254	0.231994
ANGEL1	-0.212111	0.0950832	0.440486	-0.0217126	0.766	0.982885	-0.0739701	0.0850496	0.624014	-0.286152	-0.194402	-0.120496
ANGEL2	0.198963	0.0873309	0.432606	0.0226768	0.65394	0.972892	0.0331827	0.752287	0.932092	0.117202	-0.0259815	-0.0422503
ANGPT1	-1.36983e-05	0.999932	0.999948	0.114574	0.257444	0.946468	-0.238309	0.341521	0.790766	-0.0728189	0.568253	-0.221482
ANGPT2	-0.174046	0.805754	0.921287	0.444286	0.548359	0.959164	0.930923	0.153011	0.686378	-0.563759	0.320383	-0.370899
ANGPT4	0.0800496	0.825429	0.928762	0.719241	0.242081	0.946468	0.498987	0.59802	0.882342	0.295507	0.00246798	0.130429
ANGPTL1	-0.252496	0.360275	0.671319	1.05758	0.0582175	0.946468	0.310661	0.42265	0.813073	-0.775148	1.07651	0.310661
ANGPTL2	-0.740633	0.017463	0.313507	0.0764593	0.864457	0.99041	-0.26028	0.50817	0.845023	-0.32375	-0.0751138	-0.557959
ANGPTL3	0.971234	0.00218748	0.248088	0.623809	0.183624	0.946468	0.691011	0.528894	0.852504	0.683406	0.327213	0.729961
ANGPTL4	0.0168086	0.946078	0.9778	-0.0258573	0.922947	0.9966	0.19871	0.32356	0.781126	-0.015072	-0.0571062	0.326506
ANGPTL5	0.250682	0.765092	0.903338	-0.290184	0.784491	0.98308	1.52103	0.0310764	0.539681	0.874148	-0.887624	2.20571
ANGPTL6	0.606025	0.316557	0.638196	0.822329	0.114684	0.946468	0.447823	0.624064	0.892813	-0.0476352	0.260768	-1.0792
ANK1	0.106997	0.376673	0.683283	0.165182	0.656856	0.972892	0.208665	0.375401	0.809466	0.0993622	-0.166668	0.224845
ANK2	0.0214907	0.889962	0.955967	-0.0749211	0.321118	0.946468	0.590757	0.0665551	0.600502	-0.0872258	-0.264975	0.120515
ANK3	-0.0348376	0.852195	0.940181	0.0249495	0.801782	0.983987	-0.0131705	0.921412	0.980881	-0.0438728	-0.0798513	-0.104123
ANKAR	0.329666	0.42015	0.700037	-0.270428	0.59161	0.964666	-0.15054	0.265622	0.752419	0.191695	-0.491397	-0.283016
ANKDD1A	0.022009	0.940724	0.976587	-0.0227753	0.958868	0.998401	0.135627	0.596613	0.881994	0.295154	-0.374614	0.0105345
ANKDD1B	0.55921	0.478817	0.735254	-0.0355325	0.942097	0.997732	0.533276	0.407102	0.813073	0.562349	-0.704692	0.86679
ANKEF1	-0.00720738	0.954503	0.982443	0.113919	0.0203317	0.946468	0.191192	0.0533812	0.584114	0.000709824	0.0706964	0.0137465
ANKFN1	0.56968	0.203299	0.550463	-0.322648	0.116112	0.946468	0.312961	0.455619	0.827372	0.64974	0.0391337	-0.345644
ANKFY1	0.037939	0.337133	0.655643	0.0170201	0.662669	0.973412	-0.116353	0.0256009	0.537319	0.0326022	-0.0465421	-0.0737424
ANKH	-0.134447	0.0841004	0.429057	-0.126205	0.0439633	0.946468	-0.115946	0.0104615	0.493085	-0.200749	-0.325407	-0.303693
ANKHD1	-0.14396	0.192823	0.539814	0.0454282	0.547755	0.959164	0.178649	0.0844003	0.623333	0.0893644	0.112591	0.181891
ANKHD1-EIF4EBP3	-0.13362	0.457	0.721235	-0.0536967	0.328731	0.946468	-0.0741744	0.322561	0.781015	-0.0327783	-0.0290786	0.176153
ANKIB1	0.08142	0.356948	0.668846	-0.00718576	0.887836	0.992168	-0.00215096	0.953826	0.989843	0.162818	0.0627952	-0.00593324
ANKLE1	-0.422302	0.0142091	0.305968	-0.0955397	0.110895	0.946468	0.206072	0.121707	0.662797	-0.502221	-0.161654	0.276098
ANKLE2	0.169959	0.0385577	0.358925	-0.0148965	0.523731	0.956933	0.0442539	0.111917	0.649882	0.131492	0.06076	0.11773
ANKMY1	0.221949	0.236027	0.576894	0.0595146	0.592251	0.964869	0.0883405	0.62059	0.891775	-0.0987926	0.00250346	0.0897003
ANKMY2	0.32856	0.0523293	0.385021	0.0706713	0.508866	0.956028	-0.192058	0.161052	0.69488	0.364659	0.214052	-0.208451
ANKRA2	0.0303507	0.662496	0.847988	0.139032	0.522721	0.956933	-0.203513	0.160068	0.692574	0.110263	0.346819	-0.195176
ANKRD1	1.0455	0.0165625	0.310972	-0.105394	0.555549	0.960482	0.323156	0.31612	0.778582	0.644229	0.0418663	0.393204
ANKRD10	-0.149013	0.159293	0.511314	-0.0271732	0.695989	0.977981	0.00907009	0.898277	0.97525	-0.151065	-1.49566e-05	0.00275602
ANKRD11	0.183782	0.231964	0.572761	0.0316027	0.325808	0.946468	-0.218566	0.116361	0.656517	0.177932	-0.0456798	-0.217348
ANKRD12	0.161049	0.400919	0.699789	0.140365	0.258957	0.946468	0.238092	0.0723281	0.608915	0.259428	0.309586	0.0839787
ANKRD13A	-0.0465245	0.432221	0.707417	-0.00538337	0.935682	0.997732	-0.075945	0.274313	0.757617	0.0215249	-0.00889452	-0.140504
ANKRD13B	-0.484288	0.0554263	0.393081	-0.0717637	0.459352	0.948538	-0.0954386	0.588799	0.877926	-0.748384	-0.210521	-0.0196979
ANKRD13C	0.114723	0.107662	0.452471	0.0375186	0.422598	0.946468	-0.0149386	0.860013	0.962576	0.14987	0.0562213	-0.027828
ANKRD13D	-0.424005	0.0152767	0.306221	0.00340877	0.964303	0.998568	-0.107699	0.557487	0.866504	-0.52199	-0.0382189	-0.0656616
ANKRD16	-0.445059	0.0434709	0.366084	0.0923534	0.331461	0.946468	-0.120462	0.256015	0.743127	-0.444456	-0.134504	-0.0331898
ANKRD17	0.141711	0.0154877	0.306221	-0.00876981	0.841297	0.98735	0.0121135	0.702182	0.917262	0.17002	-0.034234	0.00580046
ANKRD18A	0.373963	0.167697	0.516831	0.243967	0.143274	0.946468	0.362382	0.0747513	0.613137	0.478181	0.450752	0.327889
ANKRD18B	-0.18492	0.315413	0.637746	0.149021	0.115709	0.946468	0.291302	0.0386585	0.553875	0.143178	0.193563	0.0684754
ANKRD2	0.64085	0.189607	0.536444	0.537574	0.0166155	0.946468	1.04521	0.0393097	0.55632	0.660095	1.19284	1.23354
ANKRD20A1	-0.886083	0.42265	0.700037	-0.368775	0.661044	0.972892	0	#NUM!	#NUM!	0	-0.232338	0
ANKRD20A3	-0.677745	0.249794	0.588515	-0.392152	0.65981	0.972892	-1.07817	0.224073	0.727045	0.301795	1.23879	-1.29577
ANKRD20A4	1.00727	0.42265	0.700037	-0.541032	0.764412	0.982783	-1.50826	0.114492	0.654821	-1.31605	-0.910237	-0.13761
ANKRD22	0.621985	0.365055	0.674997	0.780044	0.296905	0.946468	0.135568	0.722951	0.923481	-0.339907	-0.07733	0.19003
ANKRD23	-0.415285	0.105038	0.449487	-0.280645	0.36433	0.946468	0.170474	0.573848	0.872316	-0.254764	-0.309165	0.483558
ANKRD24	-0.805829	0.436405	0.709918	0.844137	0.0857834	0.946468	-0.159282	0.681308	0.910448	-0.734944	0.671291	-0.549484
ANKRD26	0.22897	0.295687	0.623613	0.203055	0.0300951	0.946468	0.127416	0.142114	0.681582	0.319002	0.320521	-0.0204144
ANKRD27	-0.265847	0.00833066	0.282827	-0.0226064	0.731176	0.979982	0.0315336	0.582495	0.875672	-0.230541	-0.014701	0.0242642
ANKRD28	0.0425441	0.511709	0.7579	0.00785516	0.885011	0.992117	-0.0399459	0.498564	0.842124	0.0993176	0.0682813	-0.0502031
ANKRD29	-0.386279	0.0234354	0.327002	0.0638043	0.37259	0.946468	0.0917952	0.0541555	0.586992	-0.201278	0.0954934	0.0453621
ANKRD30B	-0.382727	0.436229	0.709834	-0.352522	0.370391	0.946468	1.17951	0.0609784	0.593286	0.397563	0.186812	0.279386
ANKRD30BL	0.232024	0.490591	0.742114	-0.0696908	0.849503	0.989491	0.185275	0.427766	0.815847	0.0533654	0.366114	0.393238
ANKRD31	0.134575	0.741853	0.890629	-0.00910093	0.972841	0.999081	0.0351375	0.93751	0.985218	-0.260204	0.304827	0.0812489
ANKRD33B	-0.420861	0.0102235	0.295084	-0.0648528	0.430068	0.946792	0.199333	0.348715	0.794601	-0.55779	-0.266861	-0.290542
ANKRD34A	-0.972274	0.0243913	0.329016	-0.355772	0.211013	0.946468	-0.0572774	0.854217	0.96098	-1.07883	-0.640932	0.11295
ANKRD34C	-0.775578	0.450217	0.717778	0.582334	0.0736562	0.946468	-0.676244	0.187571	0.707889	-0.332439	0.894812	-0.238387
ANKRD36	0.123403	0.605432	0.814469	0.0831965	0.605505	0.965823	0.522015	0.103409	0.641061	0.338974	0.305471	0.503186
ANKRD36B	0.24211	0.429184	0.705863	0.231281	0.0437248	0.946468	0.237041	0.0748745	0.613137	0.160483	0.304225	0.379311
ANKRD36C	0.21641	0.484065	0.737525	0.0847302	0.580044	0.963397	0.335323	0.0944144	0.632962	0.404646	0.357527	0.365116
ANKRD37	0.125574	0.360262	0.671319	-0.144919	0.607389	0.965823	0.174879	0.470088	0.833471	-0.127387	-0.246131	0.106283
ANKRD39	-0.16738	0.299287	0.626258	-0.0167867	0.888863	0.992168	-0.0106665	0.941174	0.986454	-0.157736	0.047972	0.116217
ANKRD40	-0.0695398	0.382531	0.687338	-0.0116339	0.868371	0.990817	-0.00682723	0.88781	0.971585	-0.027916	-0.064284	-0.0466681
ANKRD40CL	-0.116587	0.867209	0.946242	0.396203	0.511707	0.956933	0.482801	0.346148	0.792596	0.280755	0.579024	0.207459
ANKRD42	-0.198177	0.0631909	0.404948	-0.0091104	0.931781	0.997732	0.0531038	0.4345	0.819956	-0.181905	-0.145305	-0.116674
ANKRD44	0.30596	0.0309256	0.341741	-0.113727	0.472907	0.948598	0.0151635	0.896198	0.974767	0.266359	-0.279212	-0.162272
ANKRD45	0.372231	0.432074	0.707417	-0.192764	0.77828	0.98308	0.450957	0.341341	0.790761	0.37951	0.317176	0.041133
ANKRD46	-0.0785019	0.210795	0.555073	-0.0615865	0.475401	0.948598	-0.134901	0.0884874	0.624869	-0.0999711	-0.0548009	-0.149706
ANKRD49	0.0774912	0.287682	0.617258	0.0941677	0.332325	0.946468	-0.195488	0.0103861	0.493085	0.125298	0.0294537	-0.255047
ANKRD50	0.146668	0.149492	0.500135	-0.0438415	0.608234	0.965823	0.101747	0.204063	0.715023	0.259111	-0.114209	-0.0900747
ANKRD52	-0.312468	0.0437609	0.366905	-0.0879524	0.0952948	0.946468	-0.084457	0.403201	0.813073	-0.240188	-0.108883	0.0507105
ANKRD54	-0.059129	0.545939	0.778871	0.00318731	0.933755	0.997732	0.10965	0.264333	0.751401	-0.0698422	-0.00485941	0.163066
ANKRD55	-0.471795	0.585653	0.802477	-0.124338	0.886041	0.992168	1.08813	0.0397819	0.55632	-0.510848	-0.00769644	0.733929
ANKRD6	-0.0464854	0.957899	0.983952	-1.28659	0.0772566	0.946468	-1.12633	0.377091	0.809776	1.11837	-0.659	-0.610173
ANKRD61	0.182785	0.837913	0.934512	-0.218706	0.857135	0.989991	0.552137	0.326953	0.782273	-0.697159	-0.393527	0.407179
ANKRD62	1.11557	0.0826434	0.428311	-0.154253	0.67689	0.975962	0.284891	0.437597	0.821377	-0.0133506	-0.0320746	-0.607109
ANKRD63	-0.694588	0.331538	0.651243	-0.355173	0.678397	0.976256	-0.158277	0.846328	0.958979	-0.0986101	-0.534182	-0.320532
ANKRD7	1.20573	0.164657	0.514308	0.107739	0.629765	0.970195	-0.837745	0.287023	0.764284	1.28449	0.018382	-1.30518
ANKRD9	-0.165521	0.221171	0.563522	0.0325714	0.690775	0.977502	-0.0903857	0.644069	0.898122	-0.112109	0.0860951	0.187937
ANKS1A	-0.143011	0.153408	0.504269	-0.0275948	0.448127	0.94847	-0.0498726	0.469563	0.833078	-0.145557	-0.160907	-0.0559255
ANKS1B	0.100557	0.726633	0.882322	-0.258337	0.477969	0.948598	-0.0355063	0.935887	0.984722	0.54456	-0.219193	0.473954
ANKS3	-0.334704	0.0413058	0.362843	-0.0130428	0.837573	0.986599	-0.171891	0.151436	0.686378	-0.463741	-0.0718024	-0.121017
ANKS4B	0.410329	0.397897	0.697352	-0.0719045	0.902602	0.994826	-0.436054	0.448506	0.825286	0.21115	-0.0872096	-0.431355
ANKS6	-0.0369575	0.71611	0.877054	-0.0120991	0.868924	0.990817	-0.0612646	0.405032	0.813073	-0.1228	-0.0462995	-0.0141347
ANKUB1	-0.950612	0.340694	0.657772	0.393465	0.625868	0.969766	-0.0862727	0.714155	0.920558	0.649884	0.49857	0.446617
ANKZF1	-0.342923	0.0372847	0.356329	-0.0140984	0.714911	0.9791	0.0747264	0.258101	0.745159	-0.310975	0.00340382	0.114739
ANLN	0.226564	0.0361476	0.353265	0.0561307	0.236812	0.946468	0.00792715	0.931831	0.983768	0.364958	0.228319	0.0762383
ANO1	-1.10685	0.101999	0.447158	0.258398	0.572082	0.963397	-0.213296	0.865418	0.964306	-0.900353	-0.569597	-0.263737
ANO10	0.160563	0.11061	0.455459	-0.0314662	0.541764	0.958527	-0.0583437	0.359051	0.801199	0.217414	0.0649926	0.0815177
ANO2	0.122639	0.312577	0.63639	0.114009	0.399679	0.946468	0.391218	0.0157204	0.5171	-0.00457819	0.261029	0.671082
ANO3	0.0377453	0.872147	0.948151	-0.114792	0.649394	0.972235	0.255526	0.0447037	0.57029	0.251766	-0.273448	-0.510727
ANO4	0.296367	0.0928641	0.437597	-0.0439632	0.594447	0.965388	-0.188787	0.150889	0.686378	0.191628	-0.0388385	-0.165602
ANO6	0.120949	0.0692801	0.414877	-0.0544696	0.239069	0.946468	-0.119066	0.103298	0.641061	0.25394	-0.0248119	-0.157267
ANO7	-0.07326	0.343231	0.6593	-0.191411	0.452485	0.948538	0.221077	0.561328	0.86774	-0.155648	-0.560762	0.121997
ANO8	-0.230994	0.20111	0.549094	0.112701	0.675966	0.975853	-0.103809	0.446397	0.824641	-0.313985	0.152397	0.172834
ANO9	-0.724175	0.537697	0.773906	-0.875389	0.0941279	0.946468	-0.252433	0.804209	0.947275	-0.654842	-0.0743442	-0.0657321
ANOS1	0.0833241	0.0451639	0.368852	0.0191233	0.851835	0.989809	-0.2412	0.0523867	0.583388	0.185828	0.248802	0.0852067
ANP32A	0.214547	0.0936495	0.43881	0.0696318	0.0511981	0.946468	-0.051406	0.544544	0.860731	0.182961	0.0718521	-0.0743467
ANP32B	-0.00207079	0.972662	0.989663	0.0366829	0.395139	0.946468	-0.0221092	0.701501	0.916855	0.0696353	0.0690623	-0.00236392
ANP32E	-0.041338	0.622471	0.823757	0.111889	0.177496	0.946468	-0.0261472	0.233783	0.7321	0.00610995	0.00698037	-0.159231
ANPEP	-0.238847	0.103491	0.448344	-0.296677	0.0981295	0.946468	-0.509013	0.0152937	0.5171	-0.614957	-0.684917	-0.642276
ANTXR1	-0.0699811	0.04981	0.381993	-0.00442755	0.939909	0.997732	0.0689008	0.208739	0.716841	0.210246	0.220342	0.319069
ANTXR2	0.203857	0.19327	0.539959	-0.34923	0.270159	0.946468	-0.502553	0.0457041	0.573416	-0.0473156	-0.668453	-0.836488
ANXA1	0.134373	0.168034	0.517378	-0.0323859	0.706996	0.978359	-0.156643	0.244886	0.736043	-0.0198487	-0.0707797	-0.376453
ANXA10	0.39424	0.084134	0.429057	0.0967528	0.713363	0.9791	0.135172	0.634424	0.89547	0.551539	0.052066	-0.0535834
ANXA11	-0.0594062	0.54506	0.778281	-0.0599236	0.0262292	0.946468	-0.0745952	0.280219	0.761451	-0.0661544	-0.0722502	-0.0332576
ANXA13	0.305293	0.689951	0.863915	0.103964	0.844919	0.988299	0.109441	0.808785	0.948469	-0.871822	1.31002	0.184591
ANXA2	0.172223	0.0340331	0.348683	-0.0634424	0.237554	0.946468	-0.116963	0.201454	0.714272	0.0983745	-0.0537393	-0.177671
ANXA2R	0.58061	0.127491	0.478376	0.172477	0.388045	0.946468	-0.297692	0.246639	0.7374	0.209623	0.232477	-0.281244
ANXA3	0.239415	0.141418	0.492448	-0.024821	0.706424	0.977981	0.0341385	0.778794	0.939697	0.403255	0.245963	0.11435
ANXA4	-0.0234765	0.754386	0.897138	0.0361171	0.833339	0.98606	-0.0436132	0.578418	0.874134	0.0458193	0.0235276	-0.0394976
ANXA5	0.0787058	0.217977	0.560459	-0.0426072	0.0962498	0.946468	-0.0344491	0.66948	0.906078	0.177288	0.0395037	-0.0149517
ANXA6	-0.0806518	0.385821	0.689257	-0.0272191	0.469432	0.948538	0.0335713	0.534988	0.855853	0.033408	0.0335317	0.142066
ANXA7	0.134018	0.132613	0.484639	-0.00688767	0.743859	0.980875	-0.0361552	0.53458	0.855774	0.166695	0.0452873	-0.0419353
ANXA8	-0.0752209	0.555754	0.785399	-0.0233639	0.498331	0.952444	0.090736	0.525361	0.851427	0.00119764	0.0689725	0.214632
ANXA8L1	0.363238	0.123794	0.474745	-0.0288588	0.880639	0.991666	0.0288343	0.898904	0.97525	0.415484	0.171436	0.304801
ANXA9	-0.0226993	0.93989	0.976587	-0.181719	0.81884	0.98559	0.345667	0.467958	0.83292	-0.143272	-0.287129	0.646397
AOAH	-0.268685	0.305246	0.629735	0.0752674	0.886515	0.992168	0.60773	0.101227	0.64025	-0.523296	0.579489	0.678886
AOC1	-0.991836	0.239122	0.579363	0.335209	0.525685	0.956933	0.089995	0.906456	0.976752	0.798936	-1.15915	0.230118
AOC2	-0.0439494	0.842645	0.936619	0.0960678	0.0678067	0.946468	-1.02114	0.00517372	0.45905	-0.306089	-0.073558	-1.08389
AOC3	0.219058	0.621028	0.82275	0.459597	0.158888	0.946468	-1.9713	0.00867013	0.469568	-0.14447	0.773102	-1.78284
AOX1	0.96219	0.039311	0.359728	-0.239584	0.0199846	0.946468	0.338389	0.108984	0.646013	0.447201	-0.0415311	0.208001
AP1AR	-0.172037	0.272832	0.605523	0.0212975	0.812646	0.984977	-0.0445713	0.47003	0.833471	-0.0846202	-0.0207745	-0.1912
AP1B1	-0.202893	0.302251	0.627752	-0.0631451	0.291587	0.946468	-0.131245	0.301785	0.771093	-0.223887	-0.173678	-0.0596035
AP1G1	0.13497	0.0292149	0.338698	0.0400784	0.42396	0.946468	-0.0542127	0.339047	0.790222	0.19756	0.0930291	-0.0273857
AP1G2	-0.306821	0.0609719	0.400478	0.0797712	0.660314	0.972892	-0.154225	0.428147	0.816407	-0.414161	0.292451	0.08187
AP1M1	-0.150488	0.341606	0.658447	-0.0160403	0.582214	0.963397	-0.0308447	0.655632	0.901124	-0.17999	-0.0996536	-0.000781508
AP1M2	-0.0341693	0.686086	0.861454	-0.0998296	0.0849825	0.946468	0.1093	0.178528	0.707889	-0.0727758	-0.0413339	0.0302114
AP1S1	-0.00106735	0.983662	0.994037	-0.0752939	0.303747	0.946468	-0.0746209	0.372093	0.808453	-0.027313	-0.0596213	-0.107195
AP1S2	-0.128679	0.316952	0.638577	0.0531578	0.627034	0.969766	-0.00216434	0.98195	0.997147	-0.0747031	-0.0721327	-0.184232
AP1S3	-0.0131915	0.89258	0.95708	0.089107	0.324033	0.946468	0.0965459	0.127833	0.671147	0.00620428	-0.0882519	-0.124335
AP2A1	-0.168557	0.290796	0.619379	-0.052725	0.486605	0.949282	-0.168522	0.23584	0.732557	-0.183908	-0.105764	-0.016489
AP2A2	-0.308834	0.0250248	0.33107	0.000193749	0.996505	0.999437	-0.0671724	0.378348	0.810017	-0.248039	-0.0293932	0.0498578
AP2B1	0.0327938	0.447912	0.716136	0.00861314	0.781146	0.98308	0.0278246	0.553034	0.864856	0.147093	0.0919642	0.089924
AP2M1	-0.0797533	0.392178	0.693543	-0.0544231	0.135939	0.946468	-0.102859	0.0307902	0.539681	-0.0974663	-0.0527033	-0.0371869
AP2S1	-0.0691181	0.349184	0.662254	-0.0296991	0.585677	0.963709	0.00614795	0.886946	0.971285	-0.0939168	0.0272527	0.0610126
AP3B1	0.340763	0.0213975	0.323891	0.064511	0.391688	0.946468	0.0295085	0.773807	0.938528	0.433685	0.16364	0.0114621
AP3B2	-0.266455	0.171633	0.520882	-0.32523	0.151078	0.946468	0.141006	0.6933	0.913835	0.133269	-0.0609121	0.243401
AP3D1	-0.169361	0.216898	0.55895	-0.0261458	0.433561	0.946792	-0.264387	0.0233986	0.535533	-0.158561	-0.0953619	-0.170192
AP3M1	0.0771943	0.345184	0.660419	0.067071	0.220417	0.946468	0.0530826	0.583495	0.875972	0.160623	0.0885696	-0.0290388
AP3M2	-0.101266	0.19672	0.543413	-0.0280279	0.798899	0.9832	-0.184764	0.122165	0.664376	-0.0712962	0.0380947	-0.0698303
AP3S1	0.0851704	0.517974	0.762025	-0.000632091	0.994466	0.999437	-0.00772815	0.924137	0.981674	0.147287	0.0149502	-0.160923
AP3S2	-0.0730321	0.37883	0.684457	0.107953	0.249157	0.946468	-0.0654539	0.225726	0.727595	0.055009	0.0569833	-0.130732
AP4B1	0.177411	0.0331369	0.347514	-0.0601174	0.388749	0.946468	-0.0685538	0.173909	0.706912	0.069853	-0.115371	-0.0652251
AP4E1	-0.0149771	0.74031	0.88986	0.0510095	0.468894	0.948538	0.0887915	0.127299	0.671147	0.143075	0.0869891	0.0496338
AP4M1	0.178962	0.106568	0.451342	-0.00523639	0.960333	0.998401	-0.0253804	0.799125	0.946321	0.085999	-0.014944	0.0369683
AP4S1	0.0550178	0.627323	0.825969	0.16515	0.0418585	0.946468	0.144298	0.119794	0.66014	0.131886	0.190967	0.258465
AP5B1	-0.302703	0.168542	0.517685	-0.0378455	0.590045	0.964409	0.00573037	0.974433	0.995146	-0.306176	-0.167172	0.105797
AP5M1	0.167206	0.251721	0.589449	0.0365244	0.587663	0.964409	-0.0356686	0.635504	0.89547	0.261445	0.068983	-0.133821
AP5S1	0.237216	0.165198	0.514641	-0.111082	0.12021	0.946468	0.0049041	0.974607	0.995146	0.0849165	-0.133981	0.0427999
AP5Z1	-0.209364	0.399706	0.698743	-0.103552	0.366945	0.946468	-0.202209	0.3365	0.788068	-0.333019	-0.260401	-0.0174402
APAF1	-0.0417393	0.620946	0.822735	0.000875717	0.979324	0.999081	0.205136	0.0492007	0.583189	0.154345	0.0700931	0.209467
APBA1	-0.324769	0.702849	0.871377	0.0179445	0.972912	0.999081	-0.55196	0.42265	0.813073	0.834715	0.360021	-0.363003
APBA2	0.934645	0.147407	0.497443	0.88969	0.160653	0.946468	-0.452245	0.629565	0.894327	-0.315464	0.298245	-0.559966
APBA3	-0.328642	0.183811	0.532578	-0.149783	0.315672	0.946468	-0.204211	0.296024	0.770297	-0.40964	-0.240357	-0.18126
APBB1	-0.145983	0.50129	0.750164	-0.270153	0.292173	0.946468	-0.0934004	0.7628	0.936045	0.167014	0.286426	-0.513301
APBB2	0.273813	0.0309036	0.341741	0.00739888	0.801348	0.983987	0.0546851	0.41035	0.813073	0.226557	0.0368776	0.0588505
APBB3	-0.243657	0.135835	0.487653	0.0876594	0.67422	0.975524	0.219925	0.285864	0.763558	-0.338328	0.082235	0.405408
APC	0.214125	0.146003	0.495695	0.0167112	0.745711	0.980945	0.0851163	0.280587	0.761451	0.27304	0.0780191	-0.0666527
APC2	0.363085	0.522578	0.76496	0.0633252	0.734645	0.980387	-0.807017	0.153551	0.686378	-0.438091	-0.530862	-0.667302
APEH	-0.121545	0.318604	0.639985	-0.0639627	0.235887	0.946468	-0.0411516	0.664237	0.904852	-0.192137	-0.139141	0.0101534
APELA	0.0691063	0.851433	0.940074	-0.283985	0.039416	0.946468	-0.113465	0.829715	0.953535	0.0769977	-0.116533	-0.436962
APEX1	0.0633633	0.152343	0.503601	0.00618054	0.766356	0.982933	-0.0125624	0.386684	0.813073	0.0725188	-0.00547687	-0.0164411
APEX2	0.234214	0.123348	0.474001	-0.114933	0.106531	0.946468	-0.0154243	0.859209	0.962291	0.118344	-0.149717	0.0546188
APH1A	-0.0487455	0.646691	0.838084	-0.0100191	0.848385	0.989428	-0.151383	0.076015	0.614707	-0.102689	-0.0870463	-0.126407
APH1B	-0.558365	0.00671569	0.279265	0.0794929	0.582808	0.963397	0.304547	0.0483574	0.58095	-0.048393	0.527422	0.448474
API5	0.204447	0.0678594	0.411217	0.02897	0.535276	0.957979	-0.033894	0.698264	0.915367	0.242889	0.0602604	-0.100721
APIP	0.255842	0.044877	0.368406	0.0987142	0.207065	0.946468	-0.0527246	0.581383	0.875391	0.226926	0.118116	-0.150699
APLF	-0.0278665	0.841584	0.936111	0.167636	0.386302	0.946468	0.0511865	0.621091	0.892042	0.122792	0.166072	0.0752971
APLN	-0.448689	0.019491	0.318214	-0.0048643	0.966943	0.999069	0.333954	0.451979	0.826799	-0.669593	-0.252951	-0.338452
APLP1	-0.230167	0.193018	0.539846	-0.12045	0.0458294	0.946468	-0.0385358	0.735768	0.926683	0.0200703	0.0194493	0.275052
APLP2	-0.0879152	0.0375201	0.357104	-0.0168755	0.407405	0.946468	0.0185267	0.577559	0.873688	0.0684462	0.0323948	0.104134
APMAP	0.0498351	0.469748	0.729342	-0.0604949	0.217717	0.946468	-0.095817	0.0788171	0.617181	0.123919	-0.0121529	-0.0019875
APOA1	0.451734	0.586729	0.803457	0.359327	0.682157	0.976697	1.28662	0.0704353	0.60445	0.47612	-0.561805	0.103902
APOBEC3A	-1.05316	0.198081	0.545103	1.33804	0.197482	0.946468	-0.498363	0.333064	0.78588	-1.27925	0.982827	0.0264945
APOBEC3B	0.0775922	0.45679	0.721211	0.0292556	0.811568	0.984977	0.120973	0.337205	0.788351	0.196182	0.145523	0.286871
APOBEC3C	-0.00362235	0.935411	0.974195	-0.0904283	0.0299458	0.946468	-0.00807724	0.830222	0.953535	0.0610469	-0.00637945	0.140092
APOBEC3D	0.0070872	0.982623	0.993867	0.565853	0.541133	0.958373	0.187699	0.755287	0.933333	-0.248805	-0.836951	-0.777119
APOBEC3F	0.930008	0.438537	0.711241	0.321185	0.265106	0.946468	0.274873	0.604933	0.885539	-0.0849096	-0.364575	0.220289
APOBEC3G	0.19897	0.780541	0.909934	0.329682	0.343837	0.946468	-0.594828	0.352388	0.797201	0.155406	0.642828	-0.177211
APOBEC3H	-0.100958	0.625022	0.824843	-0.112234	0.883339	0.991719	0.715993	0.264988	0.751971	1.21855	-0.0250355	0.420381
APOBR	-1.09296	0.182973	0.532578	0.362363	0.621215	0.969027	0.311157	0.717615	0.921855	-0.980474	-0.327115	0.382567
APOC1	-0.0225398	0.751704	0.895914	0.0428158	0.77744	0.98308	0.0623906	0.270205	0.754154	-0.105693	0.019011	0.0850228
APOC2	-0.320024	0.750536	0.895628	-0.433882	0.704715	0.977981	0.174631	0.872397	0.967106	-1.70887	-0.437334	0.153601
APOD	-0.291196	0.531877	0.769931	-0.243531	0.654835	0.972892	0.692375	0.137783	0.677647	0.626161	0.568887	0.900767
APOE	-0.00560787	0.987423	0.995119	0.483613	0.283315	0.946468	0.137334	0.753711	0.932847	-0.483852	0.217259	0.0830587
APOF	-0.348343	0.680392	0.858072	-0.246916	0.825247	0.985831	0.752762	0.314064	0.777119	-0.709791	-0.354868	-0.448319
APOH	0.762601	0.318092	0.639693	0.623809	0.183624	0.946468	0.533708	0.497559	0.842124	1.308	-0.432577	1.20237
APOL1	-0.0657421	0.578198	0.79815	0.223171	0.125576	0.946468	-0.0660541	0.726031	0.924299	0.220107	0.0532184	0.568285
APOL2	-0.00637124	0.940952	0.976587	0.0101579	0.880609	0.991666	0.0023562	0.969552	0.994022	-0.0906085	-0.0942901	0.0193558
APOL3	-0.363694	0.628555	0.826059	-0.824382	0.141974	0.946468	0.458249	0.257616	0.74497	-0.429247	0.298199	0.700378
APOL4	0.285031	0.0632107	0.404948	-0.071717	0.804311	0.983987	-0.195624	0.317111	0.77885	0.234966	0.265385	0.352416
APOL6	0.171513	0.12314	0.473703	0.0123162	0.830144	0.98606	0.397283	0.00176337	0.456634	0.275142	0.144948	0.259996
APOLD1	0.339455	0.0920691	0.436333	-0.129716	0.269962	0.946468	0.0203389	0.884303	0.970532	0.0876944	0.182604	0.0312089
APOM	0.337188	0.234312	0.574515	-0.181792	0.263086	0.946468	-0.0826141	0.646913	0.899063	0.482128	0.282078	-0.054668
APOO	0.0505221	0.707638	0.873047	-0.0281149	0.536467	0.957979	0.181014	0.256241	0.743218	0.120409	0.0349346	0.0566713
APOOL	0.141342	0.216353	0.558939	0.00170264	0.98552	0.999081	-0.0853994	0.0397052	0.55632	0.204595	0.00299646	-0.136902
APP	-0.0706385	0.180272	0.531417	-0.00481106	0.697017	0.977981	-0.0719678	0.278873	0.761102	-0.0329247	-0.0161334	-0.0275317
APPBP2	-0.0139386	0.895093	0.957625	0.0128782	0.82267	0.985831	0.0372059	0.632495	0.895131	0.195267	0.143486	0.023965
APPL1	-0.0542135	0.580471	0.79883	0.131076	0.138257	0.946468	-0.00349839	0.923877	0.981674	-0.0035311	0.0904923	-0.101282
APPL2	0.140554	0.181787	0.532578	0.0325824	0.620663	0.968816	-0.0339194	0.678601	0.909487	0.215658	0.0437524	0.122443
APRT	-0.08039	0.654947	0.843565	-0.0729197	0.385435	0.946468	-0.12316	0.434014	0.81979	-0.243561	-0.233002	-0.170489
APTX	0.167511	0.104281	0.448924	0.0444056	0.127718	0.946468	-0.0690987	0.22332	0.726755	0.139342	-0.00502565	-0.126312
AQP1	0.445594	0.141381	0.492408	-0.340944	0.0777672	0.946468	0.36544	0.0989512	0.6389	-0.231273	-0.744204	0.553856
AQP11	-0.0478934	0.907333	0.962412	0.504571	0.49341	0.951673	0.239674	0.673165	0.907346	0.580665	-0.462992	0.337722
AQP3	-0.19983	0.0726613	0.418815	-0.00715549	0.872706	0.991162	0.0376474	0.739655	0.927323	-0.242234	-0.135902	0.0265093
AQP5	-0.216889	0.773884	0.906955	-0.00542894	0.994023	0.999437	-0.0777986	0.937114	0.985218	-0.476188	0.584254	0.209871
AQP6	0.0899873	0.774712	0.906955	0.947118	0.218281	0.946468	0.2852	0.659885	0.9024	-0.0049145	1.12686	0.800409
AQP7	-0.118152	0.842446	0.936511	-0.0345614	0.968367	0.999081	0.74786	0.136247	0.677647	0.219173	-0.582071	0.145737
AQR	0.181113	0.0601046	0.399412	0.0390577	0.340154	0.946468	-0.00360115	0.968486	0.993828	0.254627	0.11139	0.0424635
AR	-0.0987806	0.216221	0.558939	0.0288024	0.382374	0.946468	0.192574	0.023067	0.535533	0.076425	0.0169341	0.272813
ARAF	-0.27369	0.0923599	0.436619	-0.029577	0.542973	0.958527	-0.191779	0.144078	0.682885	-0.294743	-0.1275	-0.0640842
ARAP1	-0.206431	0.287273	0.617114	-0.0934567	0.232763	0.946468	-0.180209	0.301621	0.771093	-0.311527	-0.259867	-0.147604
ARAP2	-0.0322541	0.789342	0.913012	0.0703242	0.445445	0.947662	0.166785	0.0667752	0.600502	0.115822	0.296097	0.0483595
ARAP3	-0.224707	0.324847	0.646201	0.0474679	0.415976	0.946468	-0.0900103	0.545599	0.860973	-0.231188	-0.0123164	-0.0615302
ARC	-0.890467	0.0893924	0.435095	-0.00283567	0.994457	0.999437	-0.740209	0.0878454	0.624869	-0.91941	-0.786219	-0.967705
ARCN1	0.111517	0.152835	0.503885	-0.0455082	0.323382	0.946468	-0.13147	0.106304	0.645244	0.237009	0.0765676	-0.0537463
AREG	-0.230232	0.267158	0.601566	-0.203572	0.256714	0.946468	0.24546	0.272858	0.756019	0.121887	-0.246311	-0.0423278
AREL1	0.100419	0.071255	0.416708	0.0282879	0.552155	0.960482	0.0184874	0.636454	0.896036	0.084422	0.0313972	0.0108142
ARF1	-0.0276104	0.75499	0.897323	-0.0492741	0.0460079	0.946468	-0.16355	0.0156168	0.5171	-0.0558093	-0.0971193	-0.119759
ARF3	-0.0398933	0.447119	0.715922	-0.0583456	0.0920259	0.946468	0.0303441	0.582124	0.875391	-0.00343228	-0.0974856	0.0771488
ARF4	0.0123418	0.870541	0.947846	-0.0279656	0.71148	0.9791	0.00378742	0.933543	0.984222	0.0881882	-0.0536809	-0.11227
ARF5	-0.099349	0.478896	0.735254	-0.0167707	0.769189	0.98308	-0.123064	0.227585	0.729131	-0.148916	-0.0638238	-0.0884532
ARF6	-0.0849918	0.210484	0.554883	-0.0124872	0.723477	0.979435	0.122422	0.0449836	0.570303	-0.0587036	-0.120093	0.0915921
ARFGAP1	-0.132034	0.518929	0.762336	-0.0759986	0.260242	0.946468	-0.14672	0.453207	0.8268	-0.265085	-0.204787	-0.0761493
ARFGAP2	0.431744	0.00998588	0.294393	-0.0277196	0.336113	0.946468	-0.179608	0.0649469	0.600143	0.256815	-0.128727	-0.172222
ARFGAP3	0.00972245	0.913439	0.964199	0.0130404	0.715284	0.9791	0.0893392	0.366927	0.805438	0.104924	0.115661	0.0803462
ARFGEF1	0.0156762	0.886269	0.954294	0.0582216	0.259043	0.946468	-0.000694048	0.994403	0.999046	0.259638	0.147285	-0.0131728
ARFGEF2	-0.077634	0.250294	0.588846	0.0255397	0.352416	0.946468	-0.114722	0.00812924	0.465368	0.00958628	-0.00734319	-0.181137
ARFGEF3	0.256534	0.148693	0.499342	0.096069	0.312479	0.946468	0.0201077	0.615348	0.890104	0.362076	0.119894	0.21751
ARFIP1	0.0942708	0.275116	0.607501	0.0411453	0.372032	0.946468	0.0122584	0.906831	0.976796	0.261223	0.113213	-0.148275
ARFIP2	0.0523866	0.623086	0.824101	-0.0295085	0.563634	0.962695	-0.11847	0.0236866	0.535533	-0.039536	-0.0288764	-0.0617798
ARFRP1	-0.372993	0.105083	0.449487	-0.0524421	0.666336	0.97485	0.0212338	0.906825	0.976796	-0.469102	-0.185815	0.149609
ARG2	-0.151327	0.20514	0.550998	-0.0568188	0.494451	0.951673	0.00790537	0.905215	0.976198	0.0998652	0.11466	0.0665912
ARGLU1	-0.183393	0.303131	0.628182	-0.00187538	0.989714	0.999148	0.21261	0.199557	0.712631	-0.0665106	0.147355	0.366607
ARHGAP1	-0.101925	0.374093	0.681128	-0.122634	0.00275476	0.946468	-0.305888	0.0340439	0.54674	-0.168516	-0.258298	-0.174693
ARHGAP10	0.536717	0.0236461	0.327002	-0.101138	0.252257	0.946468	-0.0281695	0.535363	0.855906	0.517336	-0.0724172	-0.119311
ARHGAP11A	0.10709	0.355111	0.666977	0.0199704	0.712065	0.9791	0.469041	0.0219419	0.532054	0.217383	0.0858787	0.4383
ARHGAP11B	-0.109695	0.762988	0.901788	0.0896812	0.35593	0.946468	0.29555	0.0426647	0.5651	-0.00659367	0.356846	0.561406
ARHGAP12	0.0705929	0.525498	0.765872	0.118555	0.166147	0.946468	0.0580177	0.478361	0.836159	0.168944	0.0787296	-0.063143
ARHGAP15	0.201762	0.742229	0.890789	0.242868	0.525847	0.956933	0.433689	0.0688118	0.60199	-0.243614	0.499248	0.296839
ARHGAP17	-0.204923	0.00216153	0.248088	-0.0799123	0.34967	0.946468	-0.141054	0.0670977	0.600502	-0.0693874	0.00690199	0.0766339
ARHGAP18	-0.00633828	0.902748	0.960158	0.10783	0.101549	0.946468	0.170303	0.0266373	0.539681	0.208734	0.280356	0.250903
ARHGAP19	0.216004	0.0589945	0.399287	0.130556	0.058824	0.946468	0.0707184	0.35942	0.801225	0.177642	0.00324382	-0.0265412
ARHGAP19-SLIT1	-1.8311	0.259541	0.595524	-0.792771	0.729028	0.979605	-1.41047	0.015639	0.5171	0	1.78841	-2.49243
ARHGAP20	-0.152599	0.515135	0.760267	0.0804149	0.763343	0.982783	0.0622437	0.908779	0.977614	-0.0352143	0.0346401	0.225078
ARHGAP21	-0.0101007	0.859913	0.943863	0.0545496	0.227682	0.946468	-0.0771616	0.239767	0.733938	0.172143	0.157473	-0.021985
ARHGAP22	-0.433402	0.0794209	0.424195	0.0520216	0.793906	0.98308	-0.288917	0.00928177	0.475723	-0.608217	-0.588838	-0.186501
ARHGAP23	-0.241146	0.108497	0.452998	-0.0539275	0.385503	0.946468	0.0720785	0.596258	0.88155	-0.220773	-0.144223	0.199865
ARHGAP24	0.256529	0.144758	0.494878	-0.419392	0.297929	0.946468	-0.126903	0.764916	0.936217	-0.00524921	-0.430948	-0.278173
ARHGAP25	0.811051	0.01921	0.315996	-0.0153922	0.899034	0.994067	0.303412	0.281891	0.761893	0.999982	0.120414	0.583165
ARHGAP26	0.186034	0.109009	0.453295	-0.0179415	0.704508	0.977981	-0.0579949	0.481303	0.836938	0.202322	-0.0401509	-0.119519
ARHGAP27	-0.456078	0.0572179	0.396853	-0.0284003	0.403683	0.946468	-0.180519	0.382555	0.812038	-0.480978	-0.113785	-0.178985
ARHGAP28	0.371556	0.0594332	0.399312	0.0188285	0.922968	0.9966	-0.183879	0.196967	0.712631	0.210159	-0.0179856	-0.296483
ARHGAP29	0.127541	0.22345	0.565729	0.0532096	0.549995	0.959591	0.144024	0.199928	0.712631	0.107971	-0.0833401	-0.0937051
ARHGAP30	0.226255	0.742771	0.891268	-1.02688	0.17729	0.946468	0.860091	0.129986	0.672364	-0.224357	-0.836308	0.692428
ARHGAP31	-0.214289	0.13377	0.485834	-0.195966	0.522465	0.956933	0.20222	0.42763	0.815847	0.0543966	-0.414224	0.160171
ARHGAP32	0.260668	0.0107718	0.295662	0.017884	0.784383	0.98308	0.154172	0.0429178	0.5651	0.255656	0.0944622	0.220033
ARHGAP33	0.190538	0.482415	0.736734	0.315939	0.149763	0.946468	-0.0210878	0.937432	0.985218	0.0414416	0.204438	0.426461
ARHGAP35	-0.0780959	0.293302	0.622079	0.0285353	0.521475	0.956933	-0.137924	0.0110802	0.499145	0.0299406	-0.0165227	-0.112205
ARHGAP39	-0.129061	0.439054	0.711673	0.0033385	0.942517	0.997791	0.0714313	0.649335	0.900151	-0.230611	-0.293961	0.132367
ARHGAP4	-0.204714	0.696373	0.867514	0.270781	0.32099	0.946468	0.128097	0.432097	0.8188	-0.184428	-0.0913845	0.211653
ARHGAP40	-0.152976	0.385461	0.689202	-0.312104	0.339454	0.946468	0.193227	0.710074	0.919151	-0.437919	0.0233954	0.143524
ARHGAP42	0.210284	0.0885363	0.433129	0.0112033	0.869979	0.991027	0.134755	0.179839	0.707889	0.368643	0.276174	0.262565
ARHGAP44	0.149071	0.00908815	0.290758	0.046726	0.258984	0.946468	0.0496515	0.603773	0.885134	0.313435	0.142155	0.142758
ARHGAP5	0.038065	0.746195	0.89287	-0.000475787	0.995886	0.999437	-0.0445011	0.518351	0.847913	0.0801332	-0.0501028	-0.320982
ARHGAP6	-1.1379	0.044798	0.368128	-0.569796	0.601473	0.965823	-0.194542	0.74652	0.930063	-2.17655	-0.386556	0.577341
ARHGAP8	-1.10535	0.0704811	0.415014	0.278198	0.603801	0.965823	0.682718	0.0336165	0.54674	-1.01227	0.132211	0.00774039
ARHGAP9	-0.212011	0.618868	0.82167	-0.222003	0.57699	0.963397	0.0680385	0.930427	0.983616	0.200281	0.169597	-0.0561929
ARHGDIA	-0.345479	0.194539	0.540816	-0.109081	0.1191	0.946468	-0.153062	0.368272	0.805988	-0.465948	-0.334224	-0.0524465
ARHGDIB	0.262702	0.0433779	0.366084	-0.203257	0.19605	0.946468	-0.234314	0.2215	0.725525	0.230868	-0.0612158	0.0278722
ARHGDIG	0.221711	0.822562	0.927666	-1.08552	0.183514	0.946468	0.15433	0.796746	0.945937	-0.106918	-0.349382	0.147144
ARHGEF1	-0.188132	0.358073	0.669675	-0.0733224	0.346129	0.946468	-0.261152	0.115609	0.655729	-0.316501	-0.243088	-0.22882
ARHGEF10	0.113342	0.135214	0.487218	0.0361272	0.471652	0.948598	-0.16426	0.136848	0.677647	0.1612	-0.0476925	-0.0474757
ARHGEF10L	0.0667006	0.675618	0.855518	-0.113847	0.0788443	0.946468	0.088314	0.61067	0.887646	-0.150293	-0.242435	0.110283
ARHGEF11	0.166455	0.157592	0.509342	-0.0382275	0.488295	0.949282	0.0193441	0.830571	0.953535	0.107742	-0.0718933	0.0298078
ARHGEF12	0.104251	0.0335925	0.348683	0.032459	0.660342	0.972892	0.0337676	0.272603	0.75601	0.162316	0.0556258	0.01197
ARHGEF16	-0.370464	0.116912	0.466463	-0.0629099	0.0582886	0.946468	-0.0578879	0.715042	0.920966	-0.383198	-0.12367	0.150302
ARHGEF17	-0.309601	0.17256	0.522445	0.00691445	0.946123	0.998303	0.100227	0.512387	0.846246	-0.354834	-0.0727653	0.300994
ARHGEF18	-0.117493	0.432938	0.707836	-0.140182	0.127457	0.946468	-0.0838086	0.480682	0.836576	-0.164952	-0.232247	-0.0387174
ARHGEF19	0.0010828	0.996307	0.998425	-0.138219	0.195085	0.946468	-0.0891461	0.46907	0.833078	-0.0333086	-0.204954	0.0420828
ARHGEF2	-0.509352	0.0106852	0.295662	0.016922	0.805617	0.983987	0.0396054	0.560655	0.86774	-0.345308	-0.0272266	0.099962
ARHGEF25	-0.0855008	0.696654	0.867714	0.132379	0.332751	0.946468	-0.522623	0.0204007	0.531273	-0.117092	0.00619823	-0.51694
ARHGEF26	0.168091	0.19503	0.541101	0.0617427	0.695628	0.977981	-0.0712239	0.632152	0.895131	0.192633	-0.049606	0.0286369
ARHGEF28	0.164796	0.042003	0.365144	-0.0821872	0.325854	0.946468	0.0825929	0.204261	0.715023	0.19175	-0.187517	0.00372098
ARHGEF3	0.28005	0.0596567	0.399412	-0.026761	0.542268	0.958527	-0.0389933	0.561235	0.86774	0.276526	0.0723097	0.000408005
ARHGEF33	-0.199091	0.291057	0.619793	-0.287169	0.127771	0.946468	0.227076	0.355965	0.79988	0.0487165	-0.0787726	0.0734787
ARHGEF37	-0.254682	0.694346	0.866611	0.115467	0.828705	0.98598	0.76753	0.0733393	0.610258	-0.363755	-0.276765	0.819707
ARHGEF39	0.0549575	0.53936	0.775195	0.000593881	0.98773	0.999081	0.265547	0.0132514	0.515035	0.11028	0.0335529	0.309404
ARHGEF4	-0.0544886	0.780864	0.910059	-0.0691454	0.546483	0.958982	-0.180536	0.171985	0.704798	-0.340749	-0.245859	-0.276953
ARHGEF40	-0.0922595	0.621612	0.823031	-0.028127	0.462855	0.948538	0.13707	0.366076	0.805036	-0.158483	-0.170616	0.0997327
ARHGEF6	-0.400114	0.68878	0.863422	0.814128	0.51043	0.956405	0.961913	0.404181	0.813073	-0.845856	0.0741666	0.426149
ARHGEF7	0.345188	0.0262227	0.33321	-0.0318092	0.351327	0.946468	0.0209517	0.477593	0.836159	0.350755	0.00713692	0.0379559
ARHGEF9	-0.158208	0.719542	0.878594	1.24539	0.310402	0.946468	-0.261008	0.648385	0.899366	0.181628	0.576383	-0.431981
ARID1A	0.00358652	0.968046	0.98719	-0.0251278	0.0856407	0.946468	-0.00846202	0.920169	0.980681	0.00484532	-0.0914369	0.0903121
ARID1B	0.241088	0.00514189	0.273117	0.0227868	0.50182	0.953258	-0.051249	0.483775	0.837707	0.147582	-0.0782116	-0.0447641
ARID2	0.209281	0.00312323	0.249915	0.060373	0.374914	0.946468	0.00608876	0.930481	0.983616	0.305145	0.132809	-0.0379181
ARID3A	-0.29603	0.0879822	0.432606	-0.123608	0.185115	0.946468	-0.288639	0.109952	0.646719	-0.440559	-0.455923	-0.441356
ARID3B	-0.580152	0.0240482	0.32796	-0.113858	0.234104	0.946468	-0.0248105	0.875178	0.967584	-0.388798	-0.121035	0.121322
ARID3C	0.799346	0.248812	0.587963	-0.291885	0.674103	0.975524	0.475076	0.340689	0.790761	-0.0286658	0.295314	1.322
ARID4A	-0.266506	0.156274	0.508226	0.0417002	0.707814	0.978562	-0.00324133	0.974468	0.995146	0.0475206	0.249322	-0.129094
ARID4B	-0.246566	0.164932	0.514418	0.0610218	0.109895	0.946468	0.0944271	0.312267	0.776165	0.018262	0.23575	0.11907
ARID5A	-0.353855	0.176703	0.527681	-0.0783974	0.360138	0.946468	0.0171044	0.924109	0.981674	-0.474757	-0.316358	0.000573435
ARID5B	0.00167389	0.972866	0.989663	0.0985936	0.303794	0.946468	0.0278749	0.58212	0.875391	0.18172	0.10965	0.0181224
ARIH1	0.0630081	0.213778	0.557713	0.020185	0.610309	0.965966	-0.0266327	0.594559	0.880879	0.179492	0.0590565	-0.0769143
ARIH2	-0.0650499	0.0994798	0.444904	-0.00566436	0.806334	0.983987	-0.0536736	0.0825231	0.62105	-0.0879142	-0.0416981	-0.0737029
ARIH2OS	0.626354	0.0251323	0.331499	-0.476795	0.428916	0.946792	0.0370487	0.942773	0.986673	0.391043	-0.526504	-0.527965
ARL1	0.205124	0.0429377	0.365532	0.0456282	0.447377	0.947916	-0.0115471	0.896908	0.974767	0.28872	0.104793	-0.021431
ARL10	-0.476258	0.19289	0.539814	0.0267062	0.898232	0.993922	-0.357295	0.265311	0.752279	-0.446104	0.177655	-0.0425266
ARL11	0.0510985	0.969855	0.988312	0.370498	0.430632	0.946792	-0.253341	0.69072	0.913416	-0.213235	0.0114665	-0.111735
ARL13A	0.0854545	0.862764	0.944471	-0.431842	0.0946525	0.946468	-0.225228	0.698528	0.915478	0.704992	0.0938677	-0.607087
ARL13B	-0.145614	0.247228	0.585907	0.0300341	0.740728	0.980875	0.115527	0.300669	0.771093	-0.122067	0.0426021	0.076948
ARL14	0.426812	0.340843	0.657772	0.630201	0.080568	0.946468	-0.679455	0.275061	0.758209	0.868479	0.111535	-1.19105
ARL14EP	0.00263668	0.972719	0.989663	0.0557013	0.203856	0.946468	0.0775781	0.478628	0.836159	0.0228041	0.0744283	0.0111654
ARL14EPL	0.661546	0.0299679	0.3407	-0.118763	0.3952	0.946468	0.124633	0.650296	0.900273	0.44797	0.0860125	0.308656
ARL15	0.218992	0.334136	0.653436	-0.0590685	0.636016	0.971199	0.120609	0.233934	0.7321	0.265763	-0.0157734	-0.0836363
ARL16	-0.0626328	0.458653	0.722251	-0.00337434	0.94989	0.998401	0.0879549	0.270922	0.755127	-0.133235	-0.0109926	0.0388906
ARL17A	0.0899509	0.652723	0.842026	0.132995	0.507143	0.955265	0.19719	0.22229	0.72556	0.0770533	0.320758	0.22023
ARL17B	0.121247	0.508949	0.75592	0.0647912	0.539564	0.95832	0.302185	0.0398337	0.55632	0.097077	0.197854	0.388014
ARL2	-0.0736366	0.624681	0.824631	-0.0502736	0.402	0.946468	-0.146	0.0752072	0.613966	-0.121054	-0.0614544	-0.0101763
ARL2-SNX15	0.315669	0.913443	0.964199	1.95313	0.420865	0.946468	-1.30264	0.42265	0.813073	2.07688	0.540293	0
ARL2BP	0.0619349	0.415004	0.700037	0.0116793	0.828609	0.98598	-0.0542583	0.423747	0.813319	0.128106	0.104377	0.000333717
ARL3	0.129561	0.450187	0.717778	0.0297275	0.590615	0.964495	0.123292	0.392232	0.813073	0.255003	0.257745	0.210975
ARL4A	0.198206	0.153812	0.50451	0.0755947	0.46492	0.948538	0.21668	0.113891	0.653952	0.270184	0.22596	0.220373
ARL4C	0.0204023	0.855404	0.941712	-0.169798	0.53068	0.957979	-0.0495786	0.683202	0.910666	0.018399	-0.352106	-0.393928
ARL4D	-0.165735	0.240439	0.580137	-0.031604	0.793101	0.98308	0.253938	0.0154312	0.5171	0.00113125	-0.160301	0.161201
ARL5A	0.095357	0.462178	0.723903	0.0524936	0.512861	0.956933	0.0220995	0.76756	0.936269	0.0215755	-0.124499	-0.221103
ARL5B	-0.261401	0.241904	0.58147	0.0865861	0.396782	0.946468	0.100544	0.195944	0.712631	-0.108116	0.0706664	-0.0764182
ARL6	-0.108658	0.482434	0.736734	0.00314491	0.925083	0.997356	0.222569	0.0191132	0.526314	-0.0944696	-0.0893394	-0.0453943
ARL6IP1	-0.0150429	0.836757	0.934321	0.0399056	0.484475	0.949282	0.0972508	0.19794	0.712631	0.0999719	0.10428	0.0841519
ARL6IP4	-0.0817397	0.512536	0.758355	0.000526008	0.988229	0.999081	0.0171258	0.861806	0.963128	-0.112272	0.0140867	0.102311
ARL6IP5	-0.0063327	0.947334	0.978335	0.000869945	0.992384	0.999366	-0.0813333	0.16123	0.69488	-0.0435001	-0.0733674	-0.223556
ARL6IP6	0.179898	0.28046	0.612642	0.0157017	0.899612	0.99407	-0.11336	0.251814	0.740008	0.201362	-0.0360541	-0.174582
ARL8A	-0.286433	0.00751625	0.280407	-0.047863	0.629205	0.970011	0.178833	0.00631005	0.45905	-0.143046	0.162701	0.359793
ARL8B	0.0102856	0.940341	0.976587	0.0912932	0.219092	0.946468	-0.0749133	0.233689	0.7321	0.070631	-0.0294194	-0.23028
ARL9	0.681577	0.377922	0.683818	-0.183314	0.797879	0.9832	-0.3557	0.649885	0.900241	1.47845	-0.341463	-0.656513
ARMC1	0.059486	0.667676	0.850693	0.0410777	0.602307	0.965823	0.0315071	0.739409	0.927323	0.0939044	-0.115841	-0.243641
ARMC10	0.0601411	0.613106	0.818532	0.0153352	0.848903	0.989491	0.0878227	0.347933	0.794058	0.108824	-0.00818245	-0.0730693
ARMC12	-0.387472	0.664365	0.849339	0.0187051	0.98483	0.999081	-0.377861	0.360781	0.801878	-0.829892	0.150881	-0.37044
ARMC2	0.050854	0.559932	0.787747	-0.12008	0.145449	0.946468	-0.262163	0.100064	0.639537	0.0796267	0.48391	-0.0804283
ARMC3	0.301787	0.594592	0.808151	0.970675	0.0885787	0.946468	0.304029	0.743661	0.929392	-0.361915	1.33169	-0.477061
ARMC4	0.307814	0.0947535	0.440134	0.136415	0.256238	0.946468	0.108371	0.439408	0.822333	0.285973	0.00395893	-0.183097
ARMC5	-0.0215369	0.929625	0.971593	-0.0882732	0.256041	0.946468	-0.0353406	0.782296	0.940524	-0.291713	-0.334363	0.0695478
ARMC6	-0.158424	0.356074	0.668211	-0.0801757	0.437608	0.946792	-0.124136	0.376079	0.809776	-0.433336	-0.281222	-0.139002
ARMC7	-0.151701	0.117679	0.467995	-0.0370152	0.525747	0.956933	0.00877212	0.850878	0.959979	-0.288737	-0.280018	0.127584
ARMC8	0.00733139	0.918445	0.967098	0.0345743	0.120281	0.946468	0.0543098	0.544421	0.86072	-0.00454449	0.103678	0.0112651
ARMC9	-0.100808	0.238092	0.578517	-0.00615316	0.888601	0.992168	0.0142804	0.868941	0.965494	-0.0445509	-0.0610554	-0.00324135
ARMCX2	0.0543323	0.401243	0.700037	0.0621518	0.278682	0.946468	-0.0298233	0.118995	0.659625	0.28598	0.26313	0.166993
ARMCX3	-0.0959077	0.324165	0.645759	0.0817731	0.24634	0.946468	-0.0431722	0.482212	0.837206	0.0685479	0.0866587	0.0229334
ARMCX4	0.0179049	0.783836	0.910621	0.0797359	0.0553676	0.946468	-0.28275	0.171712	0.704712	0.00962438	0.0321047	-0.117913
ARMCX5	0.295922	0.0132458	0.305854	-0.0191354	0.645639	0.971948	0.0847373	0.209834	0.71716	0.284451	0.0732724	-0.0747426
ARMCX6	-0.051819	0.188796	0.535834	-0.00201484	0.92355	0.996938	-0.0282204	0.597751	0.882342	0.0238987	0.125286	0.182265
ARMH1	-0.943294	0.357037	0.668869	0.0836544	0.746458	0.980945	0.268633	0.646187	0.898998	-0.949212	0.0423967	0.950432
ARMH3	0.0738703	0.294758	0.623388	-0.0364247	0.388132	0.946468	-0.0711105	0.323098	0.78107	0.147667	-0.02236	-0.0160875
ARMH4	0.00301012	0.930167	0.971727	0.189858	0.167123	0.946468	-0.0398956	0.829153	0.953535	0.105594	0.433293	0.065862
ARMT1	0.056906	0.619626	0.821981	0.0479105	0.349977	0.946468	-0.00528642	0.922257	0.980994	0.180469	0.0508285	-0.162966
ARNT	0.0329072	0.326738	0.647623	0.0179757	0.694068	0.977699	-0.0447045	0.233056	0.7321	0.0257828	0.0481566	-0.0445994
ARNT2	0.0132049	0.865049	0.945736	-0.1771	0.281514	0.946468	-0.0670482	0.659405	0.902274	-0.411882	-0.43384	-0.32369
ARNTL	-0.279076	0.00145089	0.237548	-0.02136	0.714724	0.9791	-0.0657391	0.345718	0.792596	-0.0601594	0.0212187	-0.0585847
ARNTL2	0.120564	0.162536	0.513212	0.043558	0.60094	0.965823	0.206877	0.072643	0.609343	0.22332	0.0688519	0.0568777
ARPC1A	0.0307912	0.558776	0.787412	-0.0105236	0.674539	0.975524	-0.10229	0.00547861	0.45905	0.0373536	0.0235072	-0.0970317
ARPC1B	-0.102614	0.325669	0.646775	-0.0409553	0.439477	0.946792	-0.0446962	0.584161	0.876341	-0.0467553	-0.0705698	0.0103745
ARPC2	0.0884098	0.116224	0.466043	-0.0450961	0.195152	0.946468	-0.0544171	0.343729	0.792231	0.136138	0.0161438	-0.048356
ARPC3	0.149998	0.302899	0.628146	0.0547375	0.10847	0.946468	0.0860577	0.526146	0.852036	0.237118	0.220724	0.0730265
ARPC4	0.0551986	0.34023	0.657537	-0.0387834	0.332146	0.946468	-0.12666	0.0837607	0.622706	0.0462135	-0.00759337	-0.0566552
ARPC4-TTLL3	0.104758	0.771085	0.905662	0.199094	0.185702	0.946468	-0.60267	0.358451	0.801199	0.0153794	0.469223	-0.752643
ARPC5	-0.0566024	0.631129	0.827672	0.0149409	0.784722	0.98308	0.0120668	0.855931	0.961321	0.0998975	0.107277	0.0524149
ARPC5L	0.121151	0.327936	0.648627	-0.020472	0.647285	0.972235	-0.0740473	0.131916	0.674984	0.134427	0.0498461	-0.119753
ARPIN	0.11742	0.148602	0.499294	0.119222	0.0888619	0.946468	0.2389	0.145975	0.68445	0.143265	0.0398213	0.161207
ARPP19	0.0570036	0.588127	0.804011	0.0230728	0.822836	0.985831	-0.103626	0.114915	0.655729	0.117861	-0.033384	-0.248821
ARPP21	-1.40536	0.0962664	0.442575	-0.100438	0.68497	0.976872	-0.98353	0.172805	0.705365	-1.14909	-0.419027	-0.793547
ARRB1	-0.355022	0.0594629	0.399312	-0.050878	0.522245	0.956933	0.149808	0.18765	0.707889	-0.374375	-0.237922	-0.00333403
ARRB2	-0.0880371	0.474196	0.73215	-0.0187302	0.644564	0.971948	-0.00243306	0.973892	0.995146	-0.0905143	0.0480832	0.109325
ARRDC1	-0.287687	0.204762	0.550998	-0.0175824	0.863528	0.99041	-0.111122	0.560508	0.86774	-0.377897	-0.0355727	0.132742
ARRDC2	-0.295321	0.090063	0.435394	-0.0107418	0.601175	0.965823	-0.268996	0.00505949	0.45905	-0.306118	-0.120512	-0.215848
ARRDC3	-0.172707	0.268743	0.602672	0.0612922	0.330058	0.946468	-0.00685305	0.950958	0.988633	-0.0297925	-0.00800383	-0.119009
ARRDC4	-0.306445	0.0178543	0.314932	0.0583944	0.550951	0.960045	0.193407	0.111813	0.649882	-0.24717	-0.216306	0.0461673
ARSA	-0.394483	0.170496	0.520143	-0.113339	0.39707	0.946468	-0.178095	0.455595	0.827372	-0.571996	-0.265173	0.0612814
ARSB	0.0596668	0.116998	0.466463	0.00750263	0.904499	0.994991	-0.109694	0.17144	0.704583	0.152117	0.0464362	0.0323072
ARSD	0.209426	0.378592	0.684425	-0.540874	0.168225	0.946468	0.285839	0.66481	0.904852	-0.0305763	0.0675888	0.0668848
ARSG	-0.146982	0.311645	0.635391	0.0454759	0.436182	0.946792	0.112265	0.23267	0.732085	-0.00226169	0.122183	0.213796
ARSI	0.971161	0.04966	0.381993	-0.460633	0.501777	0.953258	-0.344277	0.525003	0.851216	0.297077	-0.751494	-0.571495
ARSJ	0.0274596	0.47926	0.735448	-0.0732571	0.459543	0.948538	0.0523331	0.583742	0.876189	0.0532351	-0.0555588	0.0602005
ARSK	-0.153755	0.00403772	0.258223	0.0464983	0.286735	0.946468	-0.205263	0.188752	0.707889	-0.00614922	0.158441	-0.260797
ART3	0.0493634	0.827286	0.929271	-0.292253	0.53637	0.957979	0.821966	0.462391	0.830634	0.057887	0.581088	-0.821881
ART4	0.588443	0.314515	0.637329	0.0321292	0.922686	0.9966	-0.80724	0.382271	0.811676	0.711318	-0.0813116	0.663628
ART5	-0.0481072	0.900726	0.959568	0.227914	0.591314	0.964666	-0.245667	0.278322	0.761102	0.361365	0.105111	-0.33995
ARTN	-0.686332	0.0370424	0.356329	-0.0874127	0.417351	0.946468	0.253567	0.224071	0.727045	-0.700357	0.0601285	0.541574
ARV1	0.253324	0.153409	0.504269	0.0720784	0.164468	0.946468	-0.0550226	0.60398	0.885152	0.259699	0.217966	-0.106653
ARVCF	-0.205338	0.585482	0.802458	-0.0354275	0.838826	0.986599	-0.101485	0.813089	0.949174	0.00380257	-0.00787715	-0.0361052
ARX	0.570093	0.375621	0.682173	-0.535857	0.526832	0.956933	1.3679	0.0188111	0.526314	0.278376	0.142878	0.151002
AS3MT	-0.620915	0.241839	0.581464	1.75872	0.456761	0.948538	2.31403	0.332473	0.785233	-0.989489	3.81296	0.521333
ASAH1	-0.00140715	0.977099	0.991608	0.0347707	0.418394	0.946468	0.0275653	0.479583	0.836369	0.0510739	0.0909978	0.0172675
ASAH2	0.816959	0.319201	0.640607	0.325388	0.128434	0.946468	-0.567252	0.134278	0.677647	0.18573	0.501561	-0.469586
ASAH2B	0.207514	0.232433	0.572999	-0.00960985	0.918457	0.996564	0.0497617	0.690397	0.913287	0.179447	0.017378	-0.0639638
ASAP1	0.04266	0.537795	0.773906	-0.0421775	0.355655	0.946468	0.0109006	0.823222	0.952135	0.145542	-0.0680528	0.0240412
ASAP2	0.203014	0.0302143	0.341393	0.0442269	0.659132	0.972892	-0.0643517	0.341663	0.790776	0.282039	0.0972135	-0.118274
ASAP3	-0.125581	0.46378	0.724723	-0.0212802	0.865215	0.99041	-0.00689845	0.943027	0.986673	-0.0376028	0.03879	0.167383
ASB1	-0.128663	0.151418	0.502192	-0.0454507	0.270076	0.946468	0.0232431	0.777817	0.939276	-0.0621629	-0.125228	0.0761157
ASB13	-0.354717	0.00300129	0.248748	0.00295197	0.950706	0.998401	-0.00850714	0.907284	0.977022	-0.391718	-0.170266	-0.0993916
ASB16	-0.152617	0.811761	0.923231	0.19923	0.656247	0.972892	0.0876576	0.882199	0.969763	-0.926911	-0.271989	0.470994
ASB17	-0.542741	0.603721	0.813805	-0.615209	0.0914243	0.946468	1.20162	0.115038	0.655729	-0.504363	0.512857	0.650205
ASB18	0.474183	0.710712	0.874707	0.0234906	0.967172	0.999081	-0.275518	0.571925	0.871543	-0.721366	0.812635	0.00661869
ASB2	-0.0115143	0.979601	0.992522	-0.255387	0.780488	0.98308	0.203594	0.767312	0.936254	0.293454	0.224162	-0.398723
ASB3	0.172192	0.165738	0.515389	0.0988069	0.31391	0.946468	0.0242714	0.789482	0.943466	0.267977	0.181515	0.0447821
ASB4	0.155644	0.580287	0.798774	0.43549	0.141791	0.946468	-0.401251	0.339215	0.790222	0.771726	0.203812	-0.143307
ASB5	-0.413759	0.754294	0.897138	-0.890053	0.0601333	0.946468	-0.917989	0.262791	0.750113	-0.628089	-0.306053	-1.3234
ASB6	-0.174961	0.143511	0.493438	-0.0766847	0.1897	0.946468	-0.0935831	0.392859	0.813073	-0.274292	-0.185067	-0.0625567
ASB7	0.0365922	0.723903	0.88093	0.105087	0.204299	0.946468	-0.146098	0.0766925	0.615293	0.109822	0.0246823	-0.212252
ASB8	0.0834639	0.272889	0.605523	-0.0122823	0.534561	0.957979	0.0646017	0.558401	0.866624	0.139207	-0.0515616	-0.0136148
ASB9	-0.0338217	0.683264	0.859634	0.0511939	0.115978	0.946468	0.159803	0.144115	0.682885	0.0228694	0.0747981	0.222215
ASCC1	-0.0365064	0.535517	0.772245	0.0403036	0.452143	0.948538	0.0698511	0.427229	0.815847	0.0203038	0.173713	0.0821655
ASCC2	-0.143043	0.26006	0.595981	-0.0364369	0.247944	0.946468	-0.0290946	0.494866	0.841217	-0.209004	-0.101214	-0.000907589
ASCC3	0.336183	0.0136179	0.305968	0.0348403	0.459764	0.948538	0.00406727	0.959654	0.991539	0.402273	0.094701	-0.0365435
ASCL5	-0.684348	0.250188	0.588785	-0.218749	0.44563	0.947662	0.298454	0.475828	0.835256	-0.355082	-0.455873	0.250161
ASF1A	0.23199	0.0930111	0.437804	0.0237808	0.691374	0.977554	0.0881601	0.491485	0.840813	0.289358	0.157667	-0.00252432
ASF1B	0.363779	0.0252414	0.331581	0.00444933	0.921464	0.9966	0.011687	0.84823	0.959521	0.315713	0.0170354	0.0525985
ASGR1	-0.446418	0.174733	0.52511	-0.337724	0.111027	0.946468	0.158074	0.750253	0.931552	-0.633928	-0.338217	0.126069
ASH1L	-0.123273	0.232331	0.57296	0.02933	0.504848	0.954252	0.077618	0.279417	0.761435	0.037887	0.0844046	0.0835726
ASH2L	0.197091	0.0322832	0.344874	-0.0121883	0.843001	0.98787	0.0331641	0.73211	0.926187	0.306709	0.0374029	0.101608
ASIC1	0.0666334	0.486751	0.739672	-0.130192	0.383432	0.946468	0.209777	0.15476	0.687558	-0.0576688	-0.0447243	0.363276
ASIC2	0.294646	0.663634	0.848873	0.137321	0.787878	0.98308	-0.487199	0.646115	0.898998	0.657987	0.687234	-0.137768
ASIC3	-0.233725	0.439991	0.71217	-0.297223	0.515992	0.956933	-0.807045	0.339825	0.790416	-0.77583	-0.375296	-0.602054
ASIC4	0.496302	0.512988	0.758739	0.143801	0.610311	0.965966	0.244513	0.793793	0.944677	0.0627101	0.0677585	0.0360004
ASL	-0.168161	0.455462	0.720364	-0.00137353	0.99168	0.999148	-0.163718	0.330634	0.784024	-0.345578	-0.182514	-0.162585
ASMT	-0.504452	0.68597	0.861396	0.30828	0.525495	0.956933	0.184134	0.739925	0.927369	-0.316802	0.274427	0.811095
ASMTL	0.0588576	0.79688	0.917031	-0.0279027	0.785265	0.98308	-0.0211201	0.820479	0.951511	-0.0970252	-0.244025	-0.0762751
ASNS	0.278833	0.0742048	0.419373	-0.0615087	0.104248	0.946468	0.165594	0.0700892	0.604141	0.514291	0.204549	0.196621
ASNSD1	0.212164	0.0851616	0.430468	-9.04986e-05	0.998657	0.999732	0.066546	0.523402	0.850619	0.230993	0.00279142	-0.100068
ASPA	0.325117	0.480096	0.736184	0.0268577	0.827188	0.98598	0.121775	0.653294	0.900776	0.256063	0.520743	-0.0540278
ASPG	-0.230242	0.599817	0.811806	0.164051	0.716477	0.9791	0.641955	0.448244	0.825162	-0.398434	0.367124	-0.286031
ASPH	0.00630753	0.912817	0.964155	0.0117765	0.878898	0.991666	-0.0852534	0.0989281	0.6389	0.136903	0.0242566	-0.150203
ASPHD1	-0.269652	0.247109	0.585794	-0.0679629	0.563457	0.962695	-0.157518	0.430358	0.817188	-0.390202	-0.277462	-0.0057722
ASPHD2	-0.439502	0.610309	0.816969	-0.0290255	0.95101	0.998401	0.151738	0.486591	0.838741	-0.859332	-0.375648	0.66373
ASPM	0.0555788	0.699826	0.869741	0.145513	0.152326	0.946468	0.355868	0.00789803	0.465368	0.184937	0.30578	0.251107
ASPRV1	-0.316185	0.54925	0.780778	0.189066	0.550979	0.960045	-0.220722	0.184136	0.707889	-0.261385	0.11964	0.0428434
ASPSCR1	-0.448827	0.0514256	0.38387	-0.0192677	0.861272	0.989991	-0.00456713	0.978185	0.995936	-0.470721	-0.0110143	0.108582
ASRGL1	0.186611	0.13856	0.48965	-0.032369	0.633713	0.971096	0.234033	0.0210709	0.531273	0.220346	0.12058	0.271099
ASS1	-0.00744521	0.942348	0.976876	0.0441199	0.36192	0.946468	-0.0503404	0.40348	0.813073	0.0208291	0.0334719	0.0306381
ASTE1	0.071467	0.442515	0.713817	-0.0222263	0.734609	0.980387	-0.0595249	0.789763	0.943466	0.208139	-0.0808562	-0.0585721
ASTL	-0.373359	0.42265	0.700037	-0.582959	0.415921	0.946468	-1.15679	0.253809	0.740725	-0.557249	0.0387273	0.310661
ASTN1	0.142953	0.229254	0.569095	0.0920089	0.396421	0.946468	-0.000586063	0.994619	0.999046	0.0239827	-0.0182434	0.126777
ASTN2	0.0856271	0.165207	0.514641	0.140971	0.345234	0.946468	0.410524	0.0206101	0.531273	0.0246603	0.247898	0.164312
ASXL1	-0.138688	0.133509	0.485673	-0.00871454	0.889059	0.992168	0.0107428	0.864531	0.964166	-0.129649	0.0348882	0.133647
ASXL2	-0.228848	0.0611323	0.401021	0.0343635	0.145127	0.946468	0.0342007	0.440278	0.822592	-0.0212634	-0.0301957	-0.0012031
ASXL3	-0.263787	0.62468	0.824631	-0.328236	0.751636	0.981215	-0.0202399	0.982562	0.997229	-0.380819	-0.0322039	-0.347408
ASZ1	-0.310083	0.304949	0.629471	0.395776	0.0209134	0.946468	0.526021	0.0134584	0.515035	0.403085	0.75891	0.72491
ATAD1	-0.140746	0.0994918	0.444904	0.0662192	0.0594525	0.946468	-0.102255	0.118137	0.658975	0.000811648	0.0843583	-0.145047
ATAD2	0.303247	0.0236299	0.327002	0.0262652	0.35647	0.946468	-0.0161414	0.865707	0.964332	0.4024	0.145448	-0.0667555
ATAD2B	0.111509	0.233341	0.573951	0.0435522	0.45797	0.948538	-0.000204258	0.998281	0.999278	0.305223	0.160661	0.0594397
ATAD3A	-0.03806	0.814996	0.92436	-0.0383627	0.546553	0.958982	-0.169623	0.294748	0.769506	-0.226847	-0.210624	-0.187702
ATAD3B	-0.184354	0.326483	0.647457	-0.00126156	0.977889	0.999081	-0.141904	0.379474	0.810017	-0.391724	-0.160631	-0.0908136
ATAD3C	0.00260109	0.993559	0.997652	0.335662	0.438694	0.946792	-0.199066	0.515513	0.847448	-0.0412004	0.374228	-0.044164
ATAD5	0.180813	0.298695	0.626065	0.102693	0.256018	0.946468	0.265483	0.0488168	0.583189	0.271375	0.240702	0.131301
ATAT1	-0.30738	0.0469973	0.374447	0.10344	0.459306	0.948538	-0.117498	0.422556	0.813073	-0.306654	0.125651	0.0520523
ATCAY	-0.135026	0.685994	0.861396	-0.496604	0.525221	0.956933	-0.0233909	0.962459	0.991723	0.0782057	0.153561	0.275469
ATE1	0.0550287	0.478318	0.734974	0.0588303	0.206726	0.946468	-0.0522525	0.442848	0.824002	0.0795553	0.0456609	-0.148454
ATF1	0.0873151	0.258655	0.594472	0.072945	0.148213	0.946468	0.0517223	0.536354	0.856563	0.109556	0.102293	-0.0115782
ATF2	-0.200629	0.0483716	0.378259	0.111941	0.116058	0.946468	0.0118777	0.882191	0.969763	-0.0687207	0.0669879	-0.0146701
ATF3	-0.324654	0.0248837	0.33084	-0.109759	0.42431	0.946468	-0.805775	0.00446741	0.45905	-0.00441562	0.0605642	-0.750838
ATF4	-0.108729	0.0787345	0.424195	0.00762266	0.804472	0.983987	-0.0324208	0.177885	0.707889	-0.0224016	0.00853927	-0.0131955
ATF5	-0.113393	0.476792	0.733902	-0.0629839	0.214843	0.946468	-0.0262376	0.626909	0.89347	-0.0761133	-0.169338	0.0786033
ATF6	0.137304	0.100881	0.44568	0.0472984	0.242149	0.946468	0.0397713	0.519614	0.848317	0.203569	0.0698949	0.0131669
ATF6B	-0.196135	0.132316	0.484341	0.00915229	0.853753	0.989809	-0.133262	0.345624	0.792596	-0.241141	-0.0735597	0.0266981
ATF7	-0.0839496	0.358693	0.67037	-0.090336	0.197506	0.946468	0.0027797	0.936774	0.985173	-0.00181607	-0.067288	0.099964
ATF7IP	0.507294	0.00227385	0.248088	0.0577547	0.433524	0.946792	0.0990009	0.0471897	0.578793	0.569268	0.100787	0.15658
ATF7IP2	-0.476993	0.0598745	0.399412	0.0664559	0.732681	0.980239	-0.0566373	0.848512	0.959521	-0.20849	0.158716	-0.373058
ATG10	0.233461	0.0230757	0.326426	0.162022	0.176736	0.946468	-0.181799	0.205549	0.715023	0.27381	0.330219	-0.18794
ATG101	-0.0569513	0.690075	0.864012	-0.0506427	0.566645	0.962695	-0.174226	0.171166	0.704288	-0.140131	-0.206236	-0.170438
ATG12	0.1544	0.179666	0.530456	0.0526275	0.241025	0.946468	0.029299	0.696398	0.914971	0.178979	0.0619367	-0.103692
ATG13	0.00593252	0.933242	0.973107	-0.058473	0.114338	0.946468	-0.115307	0.0336299	0.54674	0.0329834	-0.0354017	-0.0463652
ATG14	-0.226155	0.0442803	0.367486	0.0154796	0.874697	0.991533	-0.0391614	0.329552	0.783634	-0.140088	-0.0638081	-0.104733
ATG16L1	-0.118969	0.0695638	0.415014	-0.0549781	0.472041	0.948598	0.0142055	0.831281	0.953535	-0.101842	-0.0543417	0.0295504
ATG16L2	-0.235318	0.325613	0.646772	-0.186484	0.416742	0.946468	0.0632979	0.83884	0.956229	-0.255164	0.0333143	0.20037
ATG2A	-0.322503	0.208741	0.553542	-0.15669	0.12508	0.946468	-0.114071	0.580224	0.87501	-0.453329	-0.246766	-0.0687168
ATG2B	-0.00228168	0.960154	0.98471	0.0161497	0.76637	0.982933	0.0473748	0.461312	0.829982	0.103391	0.0580791	0.0340786
ATG3	0.15578	0.0723298	0.418815	-0.00499948	0.877422	0.991666	-0.0619597	0.212508	0.718456	0.151052	0.0527835	-0.11713
ATG4A	0.187297	0.0827897	0.428311	0.132715	0.20342	0.946468	0.153488	0.220734	0.725197	0.367832	0.0953491	0.126245
ATG4B	-0.141869	0.323772	0.645392	-0.0159303	0.736411	0.980681	-0.164671	0.100029	0.639537	-0.183338	-0.0668374	-0.0404143
ATG4C	0.187409	0.0833135	0.428311	0.143715	0.319668	0.946468	-0.00381978	0.970295	0.994072	0.207728	0.100383	-0.114541
ATG4D	-0.28632	0.220418	0.562833	0.0327921	0.791977	0.98308	-0.226852	0.224871	0.727595	-0.338355	-0.0120751	-0.160293
ATG5	0.336667	0.0185144	0.315996	0.0156654	0.814213	0.984977	-0.135524	0.254781	0.741236	0.331912	0.114691	-0.184913
ATG7	0.37795	0.00968665	0.29399	-0.0444211	0.585651	0.963709	-0.0428574	0.605732	0.885702	0.179372	-0.0616885	-0.0210604
ATG9A	-0.292747	0.124187	0.474978	-0.0714386	0.228548	0.946468	-0.192519	0.128765	0.671147	-0.284578	-0.208336	-0.0267444
ATG9B	0.381404	0.645738	0.837787	-0.891409	0.125235	0.946468	0.554224	0.419951	0.813073	-0.708178	-0.609854	1.79649
ATIC	0.0787537	0.193898	0.540519	-0.0133223	0.686963	0.976872	-0.0578744	0.225861	0.727697	0.0891751	-0.0258711	-0.0368064
ATL1	-0.169562	0.588732	0.804313	-0.656973	0.116795	0.946468	0.725424	0.354526	0.799217	-0.0183689	-0.357003	-0.160336
ATL2	-0.111631	0.224633	0.566032	0.0313872	0.367161	0.946468	0.108325	0.236421	0.732615	0.020013	0.0829659	0.0127857
ATL3	-0.0992453	0.0875438	0.432606	-0.0314981	0.671397	0.975053	0.0573086	0.385908	0.813073	-0.041488	-0.0408245	-0.0496278
ATM	0.120505	0.31604	0.637865	0.0784929	0.229604	0.946468	0.208865	0.0333666	0.546466	0.245537	0.17284	0.211192
ATMIN	-0.0927021	0.202292	0.550095	0.0239695	0.578035	0.963397	-0.130688	0.0884951	0.624869	-0.0115232	0.0390154	-0.127204
ATN1	-0.481659	0.0715521	0.417323	-0.0990009	0.302746	0.946468	-0.250328	0.314946	0.777711	-0.425163	-0.272135	-0.00712203
ATOH1	0.740129	0.520975	0.763774	-0.577393	0.323215	0.946468	-1.43374	0.0667962	0.600502	-0.336475	0.0980943	0.310661
ATOH7	-0.639554	0.445814	0.715275	-1.54955	0.0619206	0.946468	-0.658935	0.464336	0.83149	-0.306706	-0.516151	-1.30125
ATOH8	-0.462139	0.189036	0.536054	0.0859566	0.238949	0.946468	0.345925	0.253969	0.740844	-1.08331	-0.557617	-0.0553532
ATOX1	-0.0337637	0.596182	0.809366	0.0377045	0.668352	0.97485	-0.0292473	0.538819	0.857994	-0.113467	0.0322438	-0.0752915
ATP10A	0.0325307	0.946454	0.9778	0.533633	0.496099	0.952278	-0.885475	0.20727	0.716126	-0.210733	-0.596814	-0.51301
ATP10B	0.999852	0.385052	0.68897	-0.659824	0.285373	0.946468	0.447674	0.271842	0.755463	-0.514161	-0.114045	0.449495
ATP10D	0.100007	0.0822366	0.428311	-0.150694	0.00935945	0.946468	-0.0383094	0.511988	0.846112	0.160453	-0.0396647	-0.0485463
ATP11A	-0.0979439	0.364668	0.674783	0.00975169	0.686885	0.976872	-0.0369358	0.706276	0.918535	-0.0504691	-0.0254247	0.0840164
ATP11B	-0.0396824	0.507966	0.755272	-0.00858731	0.888396	0.992168	0.083413	0.241609	0.734764	0.0961743	0.131081	-0.0462121
ATP11C	0.0801472	0.280932	0.612724	0.0627991	0.326191	0.946468	-0.0398572	0.379315	0.810017	0.162356	0.0457373	-0.112622
ATP13A1	-0.284499	0.127208	0.478376	-0.0271344	0.794803	0.98308	-0.189706	0.237232	0.733415	-0.416954	-0.155162	-0.0702943
ATP13A2	-0.444289	0.107447	0.452471	-0.112479	0.211307	0.946468	-0.087941	0.585647	0.876949	-0.447591	-0.17919	0.0899509
ATP13A3	-0.176785	0.1878	0.534728	-0.00547835	0.938663	0.997732	-0.0817168	0.19043	0.709011	-0.069368	-0.0615423	-0.224419
ATP13A4	1.80416	0.0347256	0.350374	-0.583923	0.481599	0.948816	-1.52398	0.0306609	0.539681	0.885953	-0.154676	-0.761791
ATP13A5	-0.358847	0.401863	0.700037	0.39572	0.167791	0.946468	0.139263	0.788308	0.942966	0.511583	0.420956	0.0734523
ATP1A1	0.0491581	0.0772591	0.423919	-0.0571105	0.0733482	0.946468	-0.197591	0.0440035	0.568927	0.0315277	-0.0781464	-0.131827
ATP1A2	0.181762	0.833423	0.932614	-0.708794	0.365335	0.946468	0.141742	0.834479	0.954299	-0.00421916	-0.876646	-0.203535
ATP1A3	-0.476308	0.131004	0.48273	-0.148676	0.322827	0.946468	-0.156082	0.274136	0.757509	-0.530782	-0.357243	-0.061498
ATP1A4	0.596012	0.360191	0.671319	-0.411126	0.373882	0.946468	0.0571744	0.920377	0.980734	0.115623	-0.945372	-0.765137
ATP1B1	0.0838148	0.32195	0.643197	0.028356	0.366908	0.946468	0.0998089	0.00526214	0.45905	0.222511	0.141653	0.124628
ATP1B2	-0.373554	0.0243289	0.328787	-0.0893433	0.409866	0.946468	-0.127115	0.0558888	0.588991	-0.326144	0.0193145	0.0327065
ATP1B3	-0.0409235	0.600433	0.811934	0.043977	0.315421	0.946468	0.165174	0.0792786	0.617181	0.220795	0.250794	0.278577
ATP1B4	-1.04662	0.125833	0.477364	0.361757	0.479688	0.948598	-0.548142	0.254102	0.740938	-0.536438	-0.168912	-0.797536
ATP23	0.190247	0.205879	0.551344	0.0984311	0.676374	0.975962	-0.120578	0.602627	0.884927	0.18822	0.190344	-0.27053
ATP2A1	0.0851516	0.729456	0.883274	0.472513	0.433678	0.946792	0.38606	0.301445	0.771093	0.083037	0.319714	-0.126055
ATP2A2	-0.231166	0.0040384	0.258223	-0.0471745	0.392334	0.946468	-0.101166	0.177444	0.707889	-0.235313	-0.1683	-0.087536
ATP2A3	-0.366732	0.0761759	0.422164	-0.109243	0.330663	0.946468	-0.24729	0.312054	0.776165	-0.479761	-0.394317	-0.184396
ATP2B1	0.116044	0.280891	0.612724	0.0356628	0.498323	0.952444	-0.103094	0.124383	0.668867	0.14158	-0.0131355	-0.161917
ATP2B2	-0.161169	0.773904	0.906955	0.254148	0.592827	0.96508	-0.425955	0.398428	0.813073	0.925329	0.03914	0.506635
ATP2B4	0.0109665	0.798039	0.917425	0.0352317	0.509857	0.956405	-0.000457648	0.993861	0.999046	0.163141	0.0813158	0.0889913
ATP2C1	0.0371419	0.41143	0.700037	-0.0680286	0.194443	0.946468	-0.0199107	0.805958	0.947899	0.120108	-0.00720661	-0.0225219
ATP2C2	0.0505504	0.970795	0.988829	-0.459337	0.197948	0.946468	-0.0443589	0.930752	0.983616	0.139769	-0.354791	0.470184
ATP5F1A	0.0273822	0.478623	0.735231	0.0121133	0.5681	0.963069	-0.0390042	0.191651	0.709861	0.0789509	0.0335909	-0.0264654
ATP5F1B	0.0792961	0.148529	0.499294	-0.0194668	0.258653	0.946468	-0.0823475	0.0753477	0.614024	0.0614765	-0.0305088	-0.0804836
ATP5F1C	0.252536	0.155911	0.507542	0.0390221	0.449315	0.948538	0.0488182	0.716561	0.921324	0.317916	0.196151	0.0434218
ATP5F1D	-0.352286	0.10217	0.447178	-0.0421324	0.624424	0.969664	-0.037152	0.795674	0.945256	-0.498896	-0.130789	0.0167535
ATP5F1E	0.209791	0.288281	0.617827	0.0162688	0.726743	0.979475	0.169897	0.341127	0.790761	0.227281	0.238035	0.103678
ATP5IF1	0.111486	0.393093	0.694102	-0.00652659	0.847347	0.989205	0.0958503	0.252547	0.740312	0.130921	0.0946597	0.126432
ATP5MC1	0.0287713	0.653187	0.842394	0.0140462	0.670094	0.97485	0.0089429	0.809959	0.948835	-0.0232942	0.0333812	-0.0190356
ATP5MC2	-0.0584717	0.418978	0.700037	-0.0288753	0.570189	0.963397	-0.0318224	0.473963	0.835256	-0.121753	-0.0708141	-0.0427815
ATP5MC3	0.0769085	0.221516	0.564132	-0.029361	0.570775	0.963397	-0.0092427	0.874097	0.967517	0.0576401	0.0225568	-0.0734695
ATP5MD	0.227409	0.361407	0.672022	0.0515436	0.302314	0.946468	0.171285	0.427665	0.815847	0.267208	0.245553	0.0894587
ATP5ME	0.083119	0.449378	0.717369	-0.0060021	0.92529	0.997356	0.0942593	0.12909	0.671909	-0.0325043	0.114604	0.0479596
ATP5MF	0.0306617	0.667808	0.850714	0.00649841	0.87014	0.991027	0.146595	0.0362443	0.548742	-0.0409126	0.0428296	0.0501338
ATP5MF-PTCD1	-0.144197	0.432709	0.707828	-0.0865543	0.106448	0.946468	-0.0588154	0.728665	0.924902	-0.240578	-0.26619	-0.147187
ATP5MG	0.0829263	0.217053	0.559116	0.0260474	0.520751	0.956933	0.0386216	0.533077	0.855287	0.0672275	0.0928334	0.00306814
ATP5MGL	0.608268	0.47614	0.73347	0.0179445	0.972912	0.999081	0.497846	0.42265	0.813073	1.53308	-0.302416	0.127871
ATP5MPL	0.215386	0.296961	0.624712	0.0786218	0.0723777	0.946468	0.139771	0.446318	0.824641	0.212218	0.231733	0.113047
ATP5PB	0.201821	0.0914318	0.436333	0.00311757	0.947072	0.998303	0.0183311	0.842564	0.956959	0.188604	0.110389	-0.0286786
ATP5PD	0.2038	0.282809	0.6142	0.0276634	0.254154	0.946468	0.153622	0.331501	0.785013	0.271129	0.20835	0.179515
ATP5PF	0.208416	0.346042	0.660838	0.0586565	0.30454	0.946468	0.0846394	0.55071	0.864055	0.283549	0.233336	0.0586387
ATP5PO	0.246166	0.114468	0.462652	0.0334897	0.501385	0.953258	0.132237	0.39818	0.813073	0.261086	0.190313	0.0954153
ATP6AP1	-0.171126	0.135591	0.487549	-0.0818305	0.10497	0.946468	-0.0543249	0.512848	0.846297	-0.105535	-0.016367	0.130541
ATP6AP1L	-0.1363	0.546152	0.778892	0.0135555	0.922147	0.9966	-0.246976	0.175873	0.707889	-0.196814	0.569919	0.105374
ATP6AP2	-0.0541603	0.463153	0.724532	0.05704	0.238835	0.946468	0.0834488	0.0504965	0.583365	0.0217451	0.0284098	0.0452117
ATP6V0A1	-0.217036	0.0128142	0.301922	-0.0542379	0.393166	0.946468	-0.118364	0.0783024	0.617181	-0.204637	-0.088254	-0.0253844
ATP6V0A2	-0.0947055	0.127296	0.478376	0.062028	0.202122	0.946468	-0.0878572	0.0532862	0.584114	-0.0432185	-0.00143048	-0.0256101
ATP6V0A4	-0.426916	0.0792569	0.424195	-0.143941	0.176099	0.946468	0.274154	0.106755	0.645244	-0.439155	-0.162303	0.156114
ATP6V0B	-0.0703907	0.632643	0.829131	-0.0418046	0.582932	0.963397	-0.151101	0.0800797	0.617696	-0.134213	-0.12804	-0.140051
ATP6V0C	-0.28462	0.0899219	0.435358	-0.15773	0.0584669	0.946468	-0.110012	0.310396	0.775261	-0.389747	-0.231441	0.0214536
ATP6V0D1	-0.100658	0.389775	0.69133	-0.042405	0.534986	0.957979	-0.121969	0.215963	0.721905	-0.209861	-0.142613	-0.0499464
ATP6V0D2	0.183241	0.163989	0.51422	-0.239767	0.760583	0.982736	0.382212	0.318833	0.779797	0.518497	-0.0158827	0.405264
ATP6V0E1	0.085123	0.385169	0.68897	-0.029549	0.554585	0.960482	-0.0365611	0.746355	0.930063	0.179318	0.0924256	-0.0302493
ATP6V0E2	-0.134893	0.523063	0.765046	0.0533667	0.630623	0.970543	-0.131292	0.200838	0.713497	0.191393	0.30589	0.298194
ATP6V1A	-0.051597	0.382418	0.687265	0.0207262	0.645323	0.971948	0.0177361	0.757304	0.934141	0.0762095	0.000506403	-0.0595814
ATP6V1B2	0.221019	0.0541179	0.390426	-0.0565435	0.390791	0.946468	-0.0773433	0.229102	0.730247	0.207732	0.0466732	-0.053611
ATP6V1C1	0.114872	0.117392	0.467357	0.033547	0.53037	0.957979	-0.0387996	0.511984	0.846112	0.163858	0.0326658	-0.159538
ATP6V1C2	-0.157954	0.777086	0.908347	-1.14641	0.0797676	0.946468	1.79832	0.053857	0.586657	-0.46843	-0.658421	0.204416
ATP6V1D	0.16728	0.262405	0.598095	0.00413972	0.960877	0.998401	-0.00601886	0.964274	0.992054	0.247569	0.0775675	0.01592
ATP6V1E1	0.277887	0.0564142	0.394872	-0.0184306	0.648341	0.972235	-0.00748796	0.91279	0.978287	0.342748	0.127072	0.0266477
ATP6V1E2	-0.208597	0.188229	0.535167	0.271655	0.0234556	0.946468	-0.17354	0.147125	0.685249	-0.106227	0.114433	-0.0621655
ATP6V1F	-0.073522	0.432147	0.707417	-0.0160988	0.829576	0.98598	0.00175059	0.963828	0.99198	-0.182585	-0.0499482	-0.019229
ATP6V1FNB	0.0957368	0.857413	0.942718	0.311676	0.301914	0.946468	-1.61532	0.0291229	0.539681	0.288555	0.0734981	-1.74906
ATP6V1G1	0.0956996	0.189864	0.536759	0.050927	0.259164	0.946468	-0.018626	0.729873	0.925219	0.0865656	0.0710098	-0.118244
ATP6V1G2	-0.0203097	0.900406	0.959559	-0.0489259	0.620651	0.968816	-0.169151	0.423101	0.813073	0.0904937	0.390461	-0.26714
ATP6V1H	0.151046	0.0831231	0.428311	0.0263149	0.276002	0.946468	-0.0862255	0.329122	0.783447	0.276208	0.10566	-0.0663951
ATP7A	0.129594	0.360203	0.671319	0.00270724	0.952971	0.998401	0.0160079	0.836674	0.95493	0.190038	0.0662499	-0.0856835
ATP7B	0.179844	0.0940965	0.438939	0.0280633	0.740355	0.980875	0.0933417	0.102562	0.641061	0.170577	0.106724	0.329882
ATP8A1	0.0664631	0.719361	0.878489	0.00561652	0.958068	0.998401	0.0150707	0.910515	0.977919	0.207964	0.0308923	-0.0246891
ATP8A2	0.456406	0.38522	0.68897	-0.0805502	0.74582	0.980945	-0.957017	0.131383	0.674743	0.377097	0.0277739	-0.597782
ATP8B1	-0.00289771	0.975888	0.991027	0.150674	0.237218	0.946468	0.0160496	0.912445	0.978287	0.0671552	0.182591	-0.0262925
ATP8B2	-0.211392	0.0965945	0.44297	-0.052472	0.113388	0.946468	-0.0297274	0.530574	0.853626	-0.203107	-0.0506958	0.0507767
ATP8B3	-0.0882141	0.358075	0.669675	0.043432	0.598881	0.965823	0.0906093	0.517487	0.84762	-0.0372647	0.181735	0.208574
ATP8B4	0.0759113	0.663644	0.848873	-0.108254	0.238687	0.946468	0.268832	0.188231	0.707889	0.198583	0.12394	0.534653
ATP9A	-0.0174089	0.835676	0.934011	0.0443858	0.383819	0.946468	-0.0300721	0.415438	0.813073	0.0541341	0.0529014	0.0303063
ATP9B	0.401828	0.169328	0.518444	-0.00028764	0.991752	0.999151	0.173006	0.122708	0.664376	0.261877	0.0940197	0.0994912
ATPAF1	0.173896	0.153808	0.50451	0.0154805	0.716855	0.9791	0.125887	0.250437	0.739276	0.241507	0.155903	0.18588
ATPAF2	-0.10451	0.162384	0.513212	-0.0897279	0.455382	0.948538	-0.0400131	0.453267	0.8268	-0.125862	-0.068594	-0.0188044
ATR	0.0913434	0.373862	0.68089	0.0688729	0.191156	0.946468	0.0199422	0.812286	0.949174	0.121838	0.0814858	-0.0599954
ATRAID	0.0749976	0.352971	0.665211	0.0587415	0.362851	0.946468	0.0928004	0.102929	0.641061	0.101874	0.136577	0.114171
ATRIP	0.052287	0.37363	0.68089	-0.0122382	0.487662	0.949282	-0.0504564	0.435689	0.820445	0.000828935	-0.0115424	-0.0295666
ATRN	-0.01914	0.473571	0.731716	-0.0474068	0.47267	0.948598	-0.0140788	0.674916	0.908465	0.0905011	0.0424004	0.0448139
ATRNL1	1.00232	0.0828431	0.428311	0.582656	0.487609	0.949282	0.887873	0.113659	0.653343	0.294389	-0.285634	1.38266
ATRX	0.497291	0.0308418	0.341741	0.146575	0.0749487	0.946468	-0.0170055	0.850579	0.959979	0.507572	0.279469	-0.0895181
ATXN1	0.21754	0.0400352	0.3602	0.0252128	0.653449	0.972892	-0.161815	0.0182036	0.526314	0.160902	-0.0131763	-0.2142
ATXN10	-0.0298261	0.745167	0.892357	0.0172512	0.524636	0.956933	0.0600734	0.404128	0.813073	0.0688993	0.08787	0.10614
ATXN1L	0.0786229	0.0983674	0.444489	-0.0373234	0.392789	0.946468	-0.166236	0.0115165	0.499633	0.0718265	-0.00498202	-0.148652
ATXN2	-0.528434	0.00181122	0.248088	-0.00445036	0.92569	0.997396	0.0857185	0.183966	0.707889	-0.395688	-0.00408144	0.193373
ATXN2L	-0.221559	0.0792088	0.424195	-0.0576438	0.477503	0.948598	-0.23446	0.146762	0.685001	-0.224219	-0.149955	0.0382107
ATXN3	0.116695	0.127372	0.478376	-0.00993538	0.87867	0.991666	0.102454	0.21762	0.722203	0.106272	0.0543055	0.0259771
ATXN7	-0.00882439	0.906563	0.962086	0.0176378	0.615631	0.967049	0.0426916	0.494617	0.841217	0.151412	0.115643	0.125271
ATXN7L1	0.377179	0.0118859	0.295903	0.0558648	0.327843	0.946468	0.0680415	0.452837	0.8268	0.243833	0.0139495	0.191697
ATXN7L2	-0.209439	0.198825	0.545948	0.0995408	0.387116	0.946468	-0.0807807	0.664112	0.904789	-0.47838	-0.258245	-0.136943
ATXN7L3	-0.0159817	0.847762	0.939387	-0.00323473	0.923194	0.996728	-0.264087	0.0268727	0.539681	-0.0386816	-0.14074	-0.21814
ATXN7L3B	0.0975531	0.0330728	0.347124	-0.0173676	0.795845	0.98308	-0.192276	0.0816	0.61898	0.0630574	-0.0126541	-0.0574264
AUH	0.0366065	0.79923	0.917949	0.0394365	0.445552	0.947662	-0.0983398	0.390298	0.813073	0.0546403	0.0645764	0.0219211
AUNIP	-0.152511	0.134007	0.485944	-0.102484	0.134889	0.946468	0.193542	0.092941	0.630785	-0.0100506	-0.0510634	0.226689
AUP1	-0.0651002	0.514143	0.759569	-0.0473765	0.121836	0.946468	-0.132391	0.0876514	0.624869	-0.19258	-0.150446	-0.0997779
AURKA	0.245907	0.0151346	0.306221	0.0267282	0.292471	0.946468	0.210592	0.0546655	0.58714	0.311406	0.123532	0.266457
AURKAIP1	-0.0889478	0.621178	0.8228	-0.0404483	0.698831	0.977981	-0.109247	0.343337	0.792136	-0.228253	-0.181424	-0.137475
AURKB	-0.0424131	0.627971	0.825969	0.00148271	0.937391	0.997732	0.100359	0.0782166	0.617181	-0.110099	-0.0467121	0.111209
AURKC	0.595725	0.332559	0.651862	0.236371	0.486272	0.949282	-0.193946	0.785035	0.941688	0.0153168	0.584228	-0.207798
AUTS2	-0.0734865	0.906922	0.962317	-0.631237	0.383015	0.946468	0.53507	0.505573	0.844166	0.57611	-0.226752	0.765875
AVEN	0.284006	0.100198	0.445137	0.0623324	0.400102	0.946468	0.0513599	0.42316	0.813073	0.21604	0.12109	0.0613345
AVIL	0.825434	0.260497	0.596388	-0.231308	0.70609	0.977981	-0.154855	0.750783	0.931581	0.327228	1.16429	0.0352782
AVL9	0.162151	0.087703	0.432606	0.0143403	0.811738	0.984977	-0.0351219	0.428985	0.816459	0.244103	-0.0225657	-0.106403
AVPI1	-0.0676637	0.509637	0.75664	-0.0124045	0.826031	0.985831	0.0730886	0.426198	0.814828	-0.116722	0.0214156	0.25557
AVPR2	0.0115349	0.963922	0.985035	-0.0331211	0.761454	0.982736	0.176332	0.434957	0.820145	-0.155983	-0.116236	0.368741
AXDND1	1.12904	0.194222	0.540671	-0.546942	0.314366	0.946468	-0.0562543	0.951636	0.989199	1.14006	0.658298	0.932075
AXIN1	-0.425843	0.0906237	0.436057	-0.011939	0.874122	0.991426	-0.145178	0.383947	0.812681	-0.482841	-0.187896	-0.16823
AXIN2	0.0915446	0.450145	0.717778	0.124129	0.11122	0.946468	0.0511755	0.349219	0.795016	0.171314	0.0432521	0.113772
AXL	-0.0589833	0.465955	0.726408	-0.146985	0.0248686	0.946468	-0.152085	0.0511194	0.583365	-0.0448065	-0.169963	-0.0477961
AZGP1	0.0980148	0.899116	0.959228	0.565321	0.395185	0.946468	-1.10893	0.28827	0.764543	-0.123716	0.0527819	-0.20235
AZI2	0.262694	0.0614648	0.401485	0.0524809	0.169591	0.946468	-0.0443336	0.673316	0.907346	0.327849	0.140193	-0.0942066
AZIN1	-0.00913676	0.911681	0.964155	-0.0211624	0.48481	0.949282	-0.0387043	0.565137	0.8691	0.0918842	-0.00245145	-0.0761682
AZIN2	-0.17744	0.100497	0.445291	-0.0782333	0.549913	0.959591	-0.0147712	0.934536	0.984432	-0.251876	0.0729386	-0.0384441
AZU1	0.304885	0.577781	0.798106	0.167081	0.777804	0.98308	-0.0310741	0.926953	0.982284	0.0499767	0.291099	0.371265
B2M	0.0889481	0.370991	0.679485	0.0320056	0.490703	0.950678	0.0941941	0.343788	0.792231	0.101839	0.032086	-0.0092617
B3GALNT1	-0.109856	0.235962	0.576887	0.0490093	0.539316	0.95832	0.0425729	0.586689	0.876949	-0.0578471	0.0154541	-0.0861404
B3GALNT2	-0.071109	0.226661	0.566958	0.0328784	0.40608	0.946468	-0.0374415	0.450213	0.826002	-0.00228383	0.00418936	-0.142951
B3GALT1	0.794748	0.1989	0.545948	-0.559835	0.12769	0.946468	0.501234	0.376384	0.809776	0.412982	-0.660297	1.0526
B3GALT4	-0.0274413	0.95291	0.981421	0.367864	0.311638	0.946468	0.00500254	0.990463	0.998498	0.0420459	-0.174535	0.457578
B3GALT5	-0.716312	0.434651	0.708959	-0.263192	0.790516	0.98308	-0.236547	0.64424	0.898122	-0.847532	-0.288978	0.0771873
B3GALT6	-0.0651066	0.584168	0.801662	-0.00721514	0.86319	0.990291	0.122332	0.243755	0.735653	-0.197982	-0.115433	0.139631
B3GAT1	1.60821	0.177086	0.528001	0.619712	0.407823	0.946468	-0.438082	0.615915	0.890104	0.457483	1.26298	0.27597
B3GAT2	0.351013	0.370108	0.679396	-0.943446	0.0357912	0.946468	0.213183	0.360809	0.801878	0.608558	-0.990808	-0.179203
B3GAT3	-0.104893	0.573301	0.794965	-0.0127879	0.774511	0.98308	-0.0183487	0.915174	0.979121	-0.174067	-0.134967	0.0135077
B3GLCT	0.29629	0.0836249	0.428805	0.0143046	0.878266	0.991666	-0.162632	0.0620295	0.596104	0.376012	0.0647644	-0.0991799
B3GNT10	0.906912	0.0156034	0.306221	0.0264516	0.89167	0.992405	-0.078613	0.525363	0.851427	0.654236	0.194068	-0.209363
B3GNT2	-0.128242	0.00771212	0.280407	0.0515056	0.235638	0.946468	-0.1661	0.0316413	0.542471	-0.0878081	-0.00969254	-0.275685
B3GNT3	0.265635	0.395415	0.695955	-0.158914	0.438019	0.946792	-0.0554169	0.711506	0.919637	0.0633818	-0.605158	-0.372858
B3GNT4	-0.369082	0.0702527	0.415014	-0.00692397	0.974576	0.999081	0.257343	0.391569	0.813073	-0.1515	-0.166351	0.520209
B3GNT5	-0.378416	0.108992	0.453295	0.0765958	0.657876	0.972892	-0.0333883	0.805258	0.947677	-0.173278	-0.0844547	-0.253095
B3GNT6	-0.282413	0.494045	0.745135	-0.276071	0.502701	0.953758	0.546944	0.109085	0.646142	0.0551964	-0.0233739	0.565384
B3GNT7	-0.251835	0.686946	0.862067	-0.232273	0.601659	0.965823	-0.0118028	0.975842	0.995533	-0.42498	0.146365	1.80223
B3GNT8	-0.806924	0.0403653	0.36203	-0.402102	0.603033	0.965823	0.0308516	0.955291	0.990295	-0.566094	-0.383265	0.245161
B3GNT9	0.0559373	0.677303	0.856593	0.142573	0.198224	0.946468	-0.0273727	0.738304	0.927323	0.0684302	0.113188	0.229086
B3GNTL1	-0.283842	0.208571	0.553542	0.180217	0.216298	0.946468	0.167188	0.389047	0.813073	-0.458599	0.0795652	0.237901
B4GALNT1	-0.19291	0.10325	0.448307	-0.156718	0.0815944	0.946468	0.0349671	0.771412	0.938038	-0.126814	-0.0402946	0.10054
B4GALNT2	0.25209	0.48149	0.736617	0.0907761	0.597611	0.965823	0.0361751	0.89216	0.973491	0.535803	0.246569	-0.116363
B4GALNT3	-0.745146	0.111505	0.456533	0.925165	0.125638	0.946468	-0.304223	0.371354	0.808019	-0.654686	0.275308	0.814067
B4GALNT4	-0.357501	0.0999305	0.445137	0.0082475	0.9605	0.998401	-0.388632	0.173823	0.706774	-0.524292	-0.194514	-0.320281
B4GALT1	-0.271316	0.00249953	0.248088	-0.00862395	0.820613	0.985788	0.0576662	0.083658	0.622706	-0.118331	0.0580713	0.204221
B4GALT2	-0.194713	0.298752	0.626065	-0.0421019	0.500061	0.95268	-0.114768	0.356036	0.79988	-0.258282	-0.169526	-0.1046
B4GALT3	-0.19281	0.172306	0.522313	0.00135459	0.963406	0.998568	-0.233006	0.0323882	0.544097	-0.287563	-0.0435483	-0.160269
B4GALT4	0.0664497	0.422155	0.700037	0.0617193	0.134731	0.946468	0.0247355	0.467661	0.83292	0.228978	0.4079	0.204151
B4GALT5	-0.404637	0.00287522	0.248088	-0.000898547	0.976347	0.999081	0.0641987	0.0881583	0.624869	-0.28145	-0.0629984	0.0620167
B4GALT6	-0.253134	0.0420838	0.365144	-0.0409334	0.554141	0.960482	0.185825	0.0232962	0.535533	-0.159167	-0.0746924	-0.235046
B4GALT7	-0.063301	0.633352	0.829508	0.0218777	0.705458	0.977981	-0.110225	0.32289	0.781024	-0.192704	-0.0660769	-0.0241547
B4GAT1	-0.243968	0.00705347	0.280407	0.019985	0.628029	0.969965	-0.0534181	0.485641	0.838502	-0.187467	-0.00437139	0.0809915
B9D1	-0.117294	0.53702	0.773449	-0.069368	0.474011	0.948598	-0.0727564	0.596217	0.88155	-0.239421	0.0341663	-0.182177
B9D2	0.10906	0.668094	0.850934	0.175926	0.393498	0.946468	-0.0913324	0.599637	0.883346	-0.154968	-0.0309446	0.116588
BAALC	0.945552	0.314793	0.637474	0.827469	0.121428	0.946468	1.37502	0.0250488	0.537319	0.473834	0.69086	0.725614
BAAT	-0.105553	0.890447	0.956023	-0.533918	0.176192	0.946468	-0.96982	0.195379	0.712469	-0.23757	-0.0796203	-0.982308
BABAM1	-0.0152934	0.797538	0.91731	-0.0175198	0.671161	0.975053	-0.0580211	0.402653	0.813073	-0.146893	-0.0952246	-0.0189606
BABAM2	0.150519	0.131454	0.483726	-0.0377039	0.606371	0.965823	0.0163563	0.892927	0.973491	0.226324	0.0879575	0.0801651
BACE1	-0.0962462	0.249761	0.588515	0.010131	0.899646	0.99407	0.00762621	0.930354	0.983616	0.0480615	0.149446	0.252515
BACE2	0.0731305	0.0432235	0.365532	0.0788605	0.122368	0.946468	0.0562698	0.190714	0.709561	0.144267	0.144036	0.156778
BACH1	0.0859302	0.466513	0.726689	0.0238633	0.698914	0.977981	0.0568047	0.523788	0.850759	0.231754	-0.0199615	-0.0538197
BACH2	-0.0467087	0.715539	0.876938	-0.0132068	0.772923	0.98308	0.412853	0.00817531	0.46657	-0.081275	-0.148644	0.24279
BAD	-0.292608	0.270239	0.603638	-0.0459427	0.290533	0.946468	-0.0419881	0.79604	0.945531	-0.227849	-0.0623125	0.107976
BAG1	0.0477819	0.432359	0.707481	0.021079	0.415161	0.946468	0.0022899	0.951552	0.989195	0.0593188	0.0611522	0.0385226
BAG2	-0.0864135	0.428486	0.705152	0.0373043	0.36243	0.946468	0.115593	0.12457	0.668867	-0.0794878	0.0133286	-0.0321695
BAG3	-0.33446	0.0174326	0.313507	-0.0678221	0.0529298	0.946468	-0.23925	0.0321586	0.543883	-0.321187	-0.217089	-0.170805
BAG4	-0.247752	0.0333841	0.348249	-0.0244678	0.461821	0.948538	-0.0338686	0.471372	0.834578	-0.130167	-0.0998136	-0.132834
BAG5	0.137272	0.178547	0.529849	0.0619632	0.0860281	0.946468	0.0628206	0.33461	0.787162	0.191592	0.0424388	0.0615172
BAG6	-0.182963	0.266338	0.600831	-0.0529999	0.409477	0.946468	-0.1498	0.225179	0.727595	-0.265712	-0.206525	-0.0845541
BAHCC1	-0.361753	0.12244	0.473303	-0.387794	0.113646	0.946468	0.345101	0.326751	0.782256	-0.362048	-0.421199	0.0127643
BAHD1	-0.390536	0.0530306	0.386493	-0.0774785	0.0983414	0.946468	-0.119733	0.278727	0.761102	-0.378119	-0.254269	-0.000794
BAIAP2	-0.487116	0.0340377	0.348683	-0.0768022	0.406989	0.946468	-0.166853	0.241213	0.734349	-0.546663	-0.210445	-0.0232139
BAIAP2L1	0.127872	0.0824981	0.428311	-0.0484992	0.287977	0.946468	-0.0322807	0.423767	0.813319	0.220104	0.09905	0.136914
BAIAP2L2	0.352591	0.474743	0.732569	-0.029769	0.934948	0.997732	-0.38645	0.27288	0.756019	-0.145563	-0.122322	0.0809079
BAIAP3	-0.247792	0.481972	0.736734	-0.240258	0.327959	0.946468	-0.308451	0.220198	0.724569	-0.298296	-0.233485	0.413962
BAK1	-0.247691	0.182711	0.532578	-0.155094	0.0771818	0.946468	-0.0805392	0.262825	0.750113	-0.249841	-0.28072	-0.0676484
BAMBI	-0.459013	0.057482	0.396908	-0.0375572	0.745823	0.980945	0.0586409	0.504196	0.844104	-0.434017	0.0179915	0.288932
BANF1	0.0183519	0.802789	0.920119	-0.0393517	0.3578	0.946468	-0.00580683	0.719996	0.922545	-0.0112048	-0.0160307	-0.000375401
BANK1	1.26256	0.111651	0.456942	0.0102804	0.981382	0.999081	-0.138444	0.75364	0.932847	1.19664	-0.27658	0.244083
BANP	-0.564151	0.0178143	0.314932	0.0609746	0.0067797	0.946468	-0.0471797	0.774809	0.93862	-0.391737	-0.0318743	0.0808788
BAP1	-0.0968134	0.470795	0.730236	-0.0696262	0.231193	0.946468	-0.152049	0.202559	0.714505	-0.161512	-0.109267	-0.113778
BARD1	0.347048	0.0182146	0.315996	0.139864	0.153253	0.946468	0.339624	0.0710692	0.606031	0.308864	0.145142	0.397749
BARX1	-0.201114	0.231171	0.571866	-0.0405397	0.556641	0.960482	-0.0926357	0.365595	0.804483	-0.225069	-0.0675111	-0.0836374
BARX2	0.0601742	0.880335	0.951653	-0.0501259	0.916743	0.996564	1.10798	0.00652499	0.45905	0.057353	0.105069	0.204541
BASP1	-0.0833953	0.123322	0.474001	-0.00242269	0.902572	0.994826	0.0142699	0.738535	0.927323	0.0391212	0.107031	0.114321
BATF2	0.0209006	0.95424	0.982247	0.491054	0.416508	0.946468	-0.0309482	0.937259	0.985218	0.396435	0.0785634	-0.54206
BATF3	-0.261044	0.150657	0.501519	-0.0572835	0.682448	0.976794	0.143453	0.155702	0.688271	-0.152298	-0.0234758	0.148815
BAX	-0.0882105	0.537677	0.773906	-0.092145	0.125567	0.946468	-0.132247	0.370354	0.807695	-0.162356	-0.112892	-0.0775371
BAZ1A	-0.122551	0.170746	0.520351	0.0456319	0.190476	0.946468	0.0391751	0.632575	0.895131	-0.0459876	0.0538117	-0.102969
BAZ1B	-0.117223	0.0732421	0.419049	0.0482919	0.195337	0.946468	-0.114264	0.0999341	0.639537	0.0235542	0.0644057	-0.122101
BAZ2A	-0.303164	0.0303881	0.341714	-0.0295126	0.494188	0.951673	-0.179908	0.10167	0.640925	-0.156889	-0.0688433	-0.0794417
BAZ2B	0.295321	0.143236	0.493438	0.14291	0.166727	0.946468	0.0381895	0.74932	0.931313	0.399436	0.342348	0.0464885
BBC3	-0.845645	0.0604207	0.400005	0.00731163	0.978071	0.999081	-0.0749568	0.747518	0.930289	-0.857429	-0.0937384	-0.158793
BBIP1	0.0795395	0.644982	0.837429	0.0546646	0.579142	0.963397	0.24253	0.0818556	0.619595	0.0731876	0.102118	0.241358
BBOF1	-0.147657	0.300688	0.62724	0.110445	0.227351	0.946468	0.082271	0.826477	0.95324	0.323794	0.624601	-0.134729
BBOX1	0.398071	0.665639	0.84992	-0.298847	0.556877	0.960482	-0.82084	0.145895	0.68445	-0.393249	-0.872308	-1.53536
BBS1	-0.193839	0.0670085	0.409104	0.0921584	0.460801	0.948538	0.263255	0.0290276	0.539681	-0.143352	-0.0247234	0.329104
BBS10	0.0399301	0.754963	0.897323	0.0649324	0.71272	0.9791	-0.257455	0.323094	0.78107	0.210172	0.248549	-0.266114
BBS12	-0.054255	0.47812	0.734817	-0.0601638	0.620633	0.968816	-0.211884	0.349838	0.795016	0.268716	0.0684989	-0.217705
BBS2	-0.000661095	0.986682	0.994905	0.030662	0.429112	0.946792	0.164003	0.00382051	0.45905	0.0627414	0.114494	0.257141
BBS4	0.294699	0.0551857	0.392537	-0.0157399	0.74567	0.980945	-0.117567	0.377957	0.810017	0.324227	0.090963	-0.0158864
BBS5	-0.513656	0.0888166	0.433791	-0.205504	0.0284307	0.946468	0.149479	0.154996	0.687558	-0.387713	-0.391145	0.134011
BBS7	0.0757253	0.409357	0.700037	0.0879413	0.241764	0.946468	-0.00858527	0.931276	0.983616	0.139217	0.134463	0.0060756
BBS9	-0.0477509	0.403515	0.700037	-0.0655458	0.191272	0.946468	-0.17777	0.0725483	0.609098	0.101824	0.0708434	-0.105346
BBX	0.398566	0.00499156	0.270505	0.0884615	0.0944382	0.946468	0.0847293	0.164642	0.69942	0.411363	0.169484	0.0698975
BCAM	-0.385061	0.155377	0.50687	-0.0367909	0.611579	0.965966	0.0814577	0.734589	0.926337	-0.298612	-0.0665668	0.39018
BCAP29	0.0970957	0.44993	0.717778	0.026772	0.717202	0.9791	0.0462829	0.593879	0.880548	0.136609	0.00961646	-0.177555
BCAP31	0.0597707	0.400668	0.699504	-0.0329385	0.24678	0.946468	-0.0884813	0.263283	0.750113	0.0287089	-0.0329885	-0.0270773
BCAR1	-0.312509	0.301436	0.627437	-0.127571	0.118136	0.946468	-0.285417	0.281176	0.761893	-0.43878	-0.308145	-0.171578
BCAR3	-0.199886	0.0229996	0.326426	-0.0528913	0.48003	0.948598	0.0499908	0.464461	0.83149	-0.102896	-0.0575326	0.0773641
BCAS1	1.34853	0.0158367	0.307265	0.212365	0.132265	0.946468	-0.307064	0.691471	0.91363	-0.236838	0.456129	-0.385812
BCAS2	0.272774	0.0911604	0.436104	0.0673075	0.363931	0.946468	0.0631166	0.533944	0.855665	0.26507	0.0884904	-0.0936335
BCAS3	-0.082685	0.365122	0.674997	0.0213161	0.859822	0.989991	0.0454472	0.633111	0.895131	-0.0504993	-0.0329674	0.171311
BCAS4	-0.114941	0.208709	0.553542	-0.0215426	0.622761	0.969664	-0.00801838	0.920605	0.98075	-0.060149	0.0581262	0.0589135
BCAT1	0.65888	0.148346	0.499038	0.174287	0.642534	0.971948	0.0836521	0.763646	0.936217	0.479806	-0.00967549	0.221313
BCAT2	-0.130695	0.412019	0.700037	0.0142402	0.85804	0.989991	-0.0188192	0.902674	0.975529	-0.263277	-0.0526043	-0.0449159
BCCIP	0.172094	0.215582	0.558939	0.0651499	0.00436608	0.946468	-0.0585932	0.593839	0.880548	0.134884	0.160559	-0.159591
BCDIN3D	0.328943	0.0756837	0.421326	-0.0451071	0.445234	0.947662	-0.27777	0.0796985	0.617181	0.292405	-0.0325646	-0.268719
BCHE	0.162645	0.205784	0.55117	0.0830524	0.18408	0.946468	0.0739349	0.657155	0.901408	0.147399	0.116421	0.0920426
BCKDHA	0.210266	0.492651	0.74414	-0.16117	0.405152	0.946468	-0.481775	0.347797	0.794057	-0.337144	-0.111026	-0.537633
BCKDHB	0.0508353	0.205759	0.55117	0.0592335	0.105298	0.946468	0.0619519	0.58988	0.878878	0.160133	0.167831	0.118013
BCKDK	-0.218556	0.299385	0.626263	-0.0600823	0.203101	0.946468	-0.183374	0.262722	0.750113	-0.300349	-0.171417	-0.1214
BCL10	0.0709815	0.568939	0.792352	-0.0288224	0.743076	0.980875	0.00529024	0.924128	0.981674	0.219529	-0.0680758	-0.0210199
BCL11A	-0.44059	0.0601438	0.399412	0.336224	0.177288	0.946468	0.82849	0.0698231	0.604052	-0.124272	0.461517	0.947912
BCL2	-0.273628	0.0621889	0.403008	0.0220082	0.801524	0.983987	0.192354	0.0573934	0.59074	0.0156455	-0.00871975	0.229583
BCL2L1	-0.0631527	0.392708	0.693751	-0.0858637	0.29619	0.946468	0.189945	0.0547035	0.58714	-0.0753591	-0.169158	0.222865
BCL2L11	-0.074712	0.0319003	0.344167	0.0136093	0.652574	0.972892	0.314579	0.00575923	0.45905	-0.030862	-0.0533697	0.281442
BCL2L12	0.001115	0.993938	0.997696	-0.0201531	0.768272	0.98308	-0.112416	0.0844479	0.623333	-0.0442797	-0.0286694	-0.153166
BCL2L13	0.149926	0.0556561	0.393348	0.0278202	0.589001	0.964409	-0.0979772	0.110963	0.648425	0.116929	-0.0159327	-0.0767234
BCL2L14	-1.0711	0.186426	0.5335	-0.356842	0.466561	0.948538	-0.114997	0.805949	0.947899	-2.21411	-0.0903402	0.480484
BCL2L15	0.160751	0.651608	0.841234	0.318772	0.238508	0.946468	0.720076	0.192469	0.709948	-0.0198587	0.487132	0.671042
BCL2L2	0.0918703	0.376397	0.683031	0.0385381	0.594679	0.965411	-0.117151	0.0149232	0.5171	0.0581566	0.059908	-0.0561194
BCL2L2-PABPN1	-0.138173	0.851734	0.94011	-0.678414	0.0185728	0.946468	-0.730919	0.0807273	0.618323	-0.0361092	-0.744365	-0.871941
BCL3	-0.394166	0.098663	0.444489	-0.0977564	0.160957	0.946468	-0.11711	0.38212	0.811676	-0.526802	-0.190004	0.0529863
BCL6	-0.149394	0.0591031	0.399287	-0.095804	0.293854	0.946468	-0.533314	0.0172808	0.526314	-0.17862	-0.219912	-0.580172
BCL6B	-0.985223	0.00721698	0.280407	0.220684	0.356183	0.946468	0.698422	2.34804e-06	0.0436854	-0.807508	-0.290277	0.574906
BCL7A	-0.325866	0.00614899	0.277421	-0.0583736	0.0872877	0.946468	0.186641	0.0545792	0.58714	-0.127788	-0.00650153	0.225406
BCL7B	0.116836	0.0226653	0.325833	-0.0645421	0.223949	0.946468	-0.0460801	0.596982	0.882196	0.031895	-0.127835	-0.110496
BCL7C	-0.0230645	0.890886	0.956329	-0.0473725	0.612047	0.965966	-0.0593955	0.609379	0.887197	-0.101452	-0.110929	-0.0631772
BCL9	0.000825275	0.991545	0.997016	-0.0538543	0.474082	0.948598	-0.208695	0.151611	0.686378	0.0227053	-0.13185	-0.108138
BCL9L	-0.385522	0.0691907	0.414609	-0.13088	0.0603151	0.946468	-0.0992209	0.624393	0.892984	-0.416215	-0.333329	0.0883995
BCLAF1	0.226628	0.106428	0.451266	0.0312441	0.498002	0.952444	-0.133764	0.126475	0.669864	0.297419	0.160313	-0.142953
BCLAF3	-0.00507829	0.954727	0.982531	0.00148057	0.985265	0.999081	-0.000851033	0.992035	0.999044	0.186027	0.17548	0.0330842
BCO1	-0.761975	0.392583	0.693725	0.323037	0.552731	0.960482	0.778389	0.375742	0.809592	-0.169584	0.182407	-0.220222
BCO2	0.134171	0.533282	0.770752	-0.0341402	0.897692	0.993922	0.147573	0.546157	0.861327	0.253854	0.231161	0.114859
BCOR	-0.21688	0.0780719	0.423956	-0.0279702	0.597988	0.965823	-0.0266575	0.504995	0.844104	-0.124686	-0.0387854	0.174954
BCORL1	-0.938953	0.00404457	0.258223	-0.118373	0.398513	0.946468	0.080144	0.544984	0.860892	-0.748709	-0.120818	0.333469
BCR	-0.0761131	0.494071	0.745135	-0.122908	0.0326559	0.946468	-0.198913	0.050159	0.583365	-0.132244	-0.208593	-0.177457
BCS1L	-0.0015398	0.978585	0.992088	0.0106254	0.882106	0.991666	-0.113537	0.0369708	0.548742	-0.161655	-0.0589986	-0.113697
BDH1	-0.0702607	0.540088	0.775329	-0.02208	0.656552	0.972892	0.00138613	0.993791	0.999046	-0.169513	-0.0326636	0.0499581
BDH2	0.100082	0.450417	0.71782	0.0121407	0.647363	0.972235	0.0167905	0.851357	0.960144	0.13465	0.160387	0.0852154
BDKRB1	-0.376572	0.401186	0.700037	-0.158573	0.66782	0.97485	0.476149	0.67748	0.909269	-0.331793	-0.949407	1.33489
BDKRB2	0.668905	0.0402933	0.361997	0.286272	0.702333	0.977981	-0.567411	0.468048	0.83292	-1.08491	-0.701813	-0.70452
BDNF	-0.0635151	0.35014	0.662985	0.115303	0.0692636	0.946468	0.19835	0.0300995	0.539681	0.318818	0.239968	0.394854
BDP1	0.231139	0.202441	0.550095	0.0916709	0.178372	0.946468	0.0930856	0.127792	0.671147	0.316611	0.150184	0.002018
BEAN1	0.00021757	0.999329	0.999877	-0.0256011	0.93585	0.997732	-0.341394	0.0792208	0.617181	-0.1732	0.338389	0.423054
BECN1	0.00753026	0.814551	0.924337	0.042485	0.296141	0.946468	-0.0996658	0.0236543	0.535533	0.0336526	0.0294189	-0.107829
BEGAIN	-0.419838	0.126154	0.477779	-0.071534	0.330914	0.946468	-0.0658303	0.77971	0.939989	-0.455014	-0.0509854	0.0772933
BEND2	-0.357715	0.462134	0.723903	-0.000118781	0.999885	0.999939	-0.722775	0.283397	0.762267	-1.02297	-0.408207	-0.212666
BEND3	-0.198689	0.101156	0.445929	-0.00772573	0.846651	0.989043	0.161088	0.0252527	0.537319	-0.290153	-0.163172	0.0902561
BEND5	-0.665443	0.416081	0.700037	0.682907	0.24833	0.946468	0.205226	0.765276	0.936217	-0.618942	0.282536	-0.516135
BEND6	-0.0485868	0.63891	0.833319	-0.0107504	0.912128	0.995601	-0.0400253	0.782609	0.940714	-0.0260931	0.10366	0.0513255
BEND7	0.655342	0.384956	0.68897	-0.0878572	0.911391	0.995601	-0.695723	0.4411	0.822731	0.39441	-0.285634	-0.708022
BEST1	0.161823	0.814975	0.92436	0.650338	0.172668	0.946468	-0.290324	0.383832	0.812681	0.512994	0.284023	0.400613
BEST2	0.198572	0.777898	0.908892	-0.643416	0.264618	0.946468	-0.395388	0.508428	0.845023	0.688849	-0.415254	0.00894223
BEST3	0.387577	0.186946	0.533623	0.00471048	0.985548	0.999081	0.11863	0.526897	0.852334	0.609703	-0.0923627	0.0625586
BEST4	-0.067468	0.774872	0.906955	0.171647	0.693886	0.977699	0.835934	0.00555234	0.45905	-0.657445	0.208022	0.605787
BET1	-0.0304275	0.788969	0.913012	0.0820816	0.385911	0.946468	-0.0231214	0.782656	0.940714	-0.00208872	-0.0356521	-0.204903
BET1L	0.0631459	0.55128	0.781789	-0.0580619	0.301692	0.946468	-0.097877	0.193651	0.710553	-0.0787753	-0.135282	-0.114044
BEX3	-0.0345344	0.606372	0.815061	-0.0163473	0.26101	0.946468	0.139304	0.00174293	0.456634	0.0532497	0.108999	0.167661
BEX4	0.183691	0.85563	0.941811	-0.263848	0.671384	0.975053	0.523868	0.125938	0.669864	0.495846	-1.35724	0.542348
BFAR	0.136227	0.086029	0.43163	0.0368703	0.143652	0.946468	-0.0625439	0.13367	0.677647	0.183918	0.0317214	-0.0513975
BFSP1	-0.0757744	0.805263	0.921083	-0.110548	0.458303	0.948538	0.237432	0.441576	0.822731	0.259472	0.0899651	0.167933
BGLAP	0.176152	0.773277	0.906816	0.840197	0.343995	0.946468	0.0384102	0.961377	0.991723	-1.21667	0.962603	0.041605
BGN	-0.621895	0.171537	0.520882	-0.186385	0.69675	0.977981	0.000818545	0.998836	0.999427	-1.09878	-0.973723	-0.750385
BHLHA15	-0.406275	0.272264	0.605394	-0.20436	0.633955	0.971096	0.00337515	0.991239	0.998917	-0.977007	-0.265041	-0.0566591
BHLHB9	-0.201341	0.281554	0.612929	0.0847166	0.618285	0.967854	-0.0440798	0.824827	0.952743	-0.0476667	0.235849	0.208279
BHLHE40	-0.0594912	0.0145677	0.305968	-0.0884076	0.0559365	0.946468	0.0075075	0.800366	0.946321	-0.0426226	-0.142463	0.109946
BHLHE41	-0.676	0.121793	0.472528	0.524167	0.431015	0.946792	0.660577	0.270248	0.754154	0.124619	-0.246766	1.08845
BHMG1	-0.346749	0.414374	0.700037	0.18406	0.555906	0.960482	0.544659	0.444316	0.82447	-0.662698	-0.366026	-1.22403
BHMT2	-0.83293	0.281224	0.612724	0.943166	0.223995	0.946468	0.505501	0.415805	0.813073	-1.0596	-0.427432	0.46904
BICC1	0.354442	0.00404889	0.258223	-0.0886436	0.182614	0.946468	-0.0249728	0.717129	0.921581	0.502649	0.0926622	0.0772525
BICD1	0.130774	0.0334275	0.34829	0.0248254	0.630825	0.970543	-0.0770382	0.196263	0.712631	0.0850242	0.00656857	-0.0307498
BICD2	-0.262617	0.0120498	0.296338	0.00469917	0.899673	0.99407	-0.148469	0.114816	0.655729	-0.260678	-0.184375	-0.125399
BICDL1	0.31526	0.127722	0.478648	-0.390865	0.319641	0.946468	0.249928	0.469266	0.833078	0.391108	-0.175538	0.180869
BICDL2	0.409723	0.628472	0.826059	0.0861603	0.912283	0.995601	-0.0515749	0.858422	0.962291	-0.12619	-0.289933	0.466159
BICRA	-0.439218	0.057647	0.397196	-0.0416993	0.69337	0.977699	-0.00694457	0.978823	0.996101	-0.469396	-0.159951	0.191078
BICRAL	0.0717932	0.512356	0.758333	0.0325056	0.459937	0.948538	0.187232	0.0930906	0.630785	0.0366469	0.0137971	0.155634
BID	-0.194627	0.0688808	0.413819	-0.050587	0.405733	0.946468	-0.0579783	0.290895	0.766207	-0.209115	-0.0975284	-0.13378
BIK	-0.868008	0.152479	0.503619	-0.0731661	0.812012	0.984977	0.491173	0.3372	0.788351	-0.377391	0.133498	0.665759
BIN1	-0.0729814	0.470048	0.729503	-0.0322561	0.465895	0.948538	-0.208293	0.130028	0.672364	-0.101924	-0.0694002	-0.12812
BIN2	0.187666	0.785015	0.911081	-0.416756	0.454627	0.948538	-0.538565	0.408269	0.813073	-0.457496	1.02373	-0.534845
BIN3	0.028531	0.803337	0.920335	-0.182197	0.0460267	0.946468	-0.0526788	0.481668	0.83704	-0.0377711	-0.214957	-0.0334045
BIRC2	-0.119953	0.332306	0.6518	-0.0312578	0.362992	0.946468	0.0473919	0.567107	0.869707	0.0144742	-0.0767096	0.00653547
BIRC3	-0.3063	0.0624679	0.40388	-0.00141756	0.985409	0.999081	0.743495	0.014767	0.5171	-0.114671	0.283091	0.785611
BIRC5	0.00757466	0.877446	0.949842	0.0308634	0.343107	0.946468	0.00819818	0.800972	0.946321	0.0484258	-0.0107979	0.0296975
BIRC6	0.302481	0.00803344	0.280407	0.0923035	0.15788	0.946468	-0.0327333	0.39735	0.813073	0.372712	0.0858412	-0.0591504
BIRC7	-0.38695	0.0752442	0.420474	-0.184098	0.0917738	0.946468	-0.0268227	0.891739	0.973467	-0.585724	-0.190647	0.105655
BIVM	-0.262579	0.0790462	0.424195	0.0210358	0.71636	0.9791	0.00878484	0.91161	0.978287	-0.228898	-0.0130412	-0.186112
BIVM-ERCC5	4.69103	0.0206244	0.321956	0.691334	0.788162	0.98308	-4.96567	0.0698169	0.604052	1.17485	1.96029	-2.83547
BLCAP	0.0643039	0.153553	0.504366	-0.112464	0.0546214	0.946468	-0.0562891	0.430151	0.816962	-0.0241616	-0.0589148	-0.0464691
BLM	0.177477	0.151579	0.502192	0.0916035	0.222396	0.946468	0.0605751	0.516763	0.847579	0.268663	0.145964	-0.0256338
BLMH	-0.0939117	0.128983	0.480179	-0.01128	0.794449	0.98308	0.00312163	0.911438	0.978287	-0.0761539	-0.0930039	-0.0622148
BLOC1S1	-0.0239228	0.822912	0.927666	0.00241899	0.981456	0.999081	0.128663	0.0747929	0.613137	-0.141239	0.000201093	0.0584662
BLOC1S2	0.271085	0.106013	0.451	0.017974	0.561726	0.96243	0.056564	0.668967	0.906078	0.285236	0.11843	-0.0295567
BLOC1S3	-0.152143	0.19212	0.539098	-0.20204	0.338147	0.946468	0.107157	0.172688	0.70533	-0.171257	0.0332993	0.391598
BLOC1S4	0.116573	0.274525	0.606907	0.156886	0.0834346	0.946468	-0.146026	0.274666	0.757617	0.0337264	0.0941747	-0.0712571
BLOC1S5	-0.100929	0.107948	0.452739	-0.031188	0.653862	0.972892	0.20647	0.182607	0.707889	0.0322753	0.0047267	0.0626296
BLOC1S5-TXNDC5	0.379846	0.364526	0.674771	0.437142	0.327459	0.946468	-0.0724321	0.89612	0.974767	1.02659	1.38958	-0.0157532
BLOC1S6	0.201116	0.13676	0.488558	0.0625978	0.268742	0.946468	0.0417872	0.49645	0.841975	0.257358	0.0918692	-0.0578455
BLVRA	0.0197083	0.844682	0.937594	-0.0350977	0.332404	0.946468	-0.0375731	0.646451	0.899063	0.221457	0.141972	0.13679
BLVRB	-0.255045	0.267641	0.601707	-0.0780126	0.568354	0.963156	-0.0766438	0.595932	0.88155	-0.19028	-0.119464	-0.0939701
BLZF1	0.256684	0.0916232	0.436333	0.00105133	0.986128	0.999081	0.103285	0.386458	0.813073	0.306527	0.0952545	0.0857115
BMF	0.0579628	0.461945	0.723877	-0.2222	0.22864	0.946468	-0.0437156	0.904984	0.976198	0.195632	0.11064	0.107566
BMI1	-0.205477	0.382928	0.687783	0.0119443	0.933113	0.997732	-0.18391	0.0510074	0.583365	-0.232796	-0.162595	-0.47882
BMP1	-0.331813	0.0523574	0.385021	-0.116913	0.048848	0.946468	-0.124655	0.348134	0.794058	-0.355265	-0.114604	0.00863191
BMP2	-0.569695	0.00384147	0.258223	-0.0810436	0.211034	0.946468	0.367259	0.0282641	0.539681	-0.390202	-0.0534247	0.210882
BMP2K	-0.0299679	0.716035	0.877053	-0.00257122	0.975118	0.999081	0.0467562	0.534643	0.855774	0.0203047	-0.0033698	-0.070848
BMP4	-0.293824	0.415744	0.700037	-0.209825	0.0941998	0.946468	0.246515	0.246239	0.736895	-0.0336786	-0.384236	0.126542
BMP5	0.0484653	0.6907	0.864475	0.0187848	0.776102	0.98308	0.0793981	0.51611	0.847579	0.055746	0.120066	0.0292447
BMP6	-0.123405	0.052405	0.385021	-0.0526437	0.28728	0.946468	0.12109	0.128691	0.671147	-0.0136066	-0.114299	0.119696
BMP7	-0.0157384	0.982698	0.993873	-0.827804	0.2368	0.946468	0.339425	0.739536	0.927323	-0.716874	-0.0147496	0.616842
BMP8A	0.0831536	0.8768	0.949488	-0.202767	0.599378	0.965823	-0.350428	0.587201	0.877133	-0.0975006	-0.774782	0.25398
BMP8B	-0.0641811	0.00545004	0.274968	0.06932	0.353284	0.946468	0.0382597	0.767032	0.936254	0.00622769	-0.0149083	0.0323261
BMPER	-0.148688	0.343646	0.659618	0.129478	0.0518138	0.946468	0.183469	0.0299278	0.539681	0.011031	0.251152	0.504924
BMPR1A	-0.0806085	0.147281	0.497443	0.0811517	0.310307	0.946468	0.0182621	0.46826	0.83292	-0.0571468	0.0718296	-0.00493046
BMPR1B	0.229881	0.0159183	0.307459	-0.213558	0.0414147	0.946468	0.215263	0.0549343	0.587297	0.0341664	-0.299982	-0.156537
BMPR2	-0.0773756	0.437809	0.710742	-0.0243474	0.712124	0.9791	-0.0706898	0.0594125	0.591106	0.0516665	0.00542165	-0.0987315
BMS1	0.335013	0.00785997	0.280407	0.045774	0.202255	0.946468	-0.0693008	0.308872	0.773843	0.299224	0.0341104	-0.113488
BMT2	-0.141395	0.047216	0.375145	0.213081	0.064811	0.946468	0.381426	0.121691	0.662797	0.110956	0.353015	0.0770936
BNC2	0.247769	0.0280979	0.335348	-0.0468326	0.602388	0.965823	0.0532697	0.367044	0.805438	0.162479	0.0347032	-0.120692
BNIP1	0.21683	0.100422	0.445137	0.0419182	0.393738	0.946468	0.086997	0.463062	0.830944	0.250157	0.0671258	0.0929171
BNIP2	0.157706	0.118593	0.469624	0.0611605	0.221374	0.946468	-0.0859002	0.144858	0.683385	0.240236	0.0679735	-0.143664
BNIP3	0.0723578	0.456663	0.721211	-0.0567559	0.12917	0.946468	0.0254531	0.70759	0.918535	0.0195129	0.0858277	0.0194468
BNIP3L	-0.104118	0.405643	0.700037	0.0718539	0.250208	0.946468	0.059486	0.423194	0.813073	0.0731341	0.0905489	0.0698261
BNIPL	0.408991	0.531653	0.769774	0.209284	0.508258	0.955431	-0.825871	0.0515696	0.583365	0.0281325	0.21283	-0.886507
BOC	-0.224154	0.193468	0.540024	-0.230671	0.374373	0.946468	-0.0691311	0.354046	0.798622	-0.312765	-0.174583	-0.170674
BOD1	-0.0124274	0.881494	0.952297	-0.0305967	0.081308	0.946468	0.0358427	0.183703	0.707889	-0.0121851	0.0523783	0.0200483
BOD1L1	0.230301	0.147232	0.497443	0.112606	0.0813021	0.946468	0.0238869	0.70355	0.917976	0.331346	0.21667	-0.0320095
BOK	-0.294604	0.197558	0.544596	-0.197983	0.0275491	0.946468	-0.101519	0.658501	0.901816	-0.46483	-0.41235	-0.0563716
BOLA1	0.084091	0.608154	0.815786	0.0377823	0.727567	0.979475	-0.508217	0.0345882	0.54674	0.0485698	0.282908	-0.37805
BOLA2	-0.491024	0.242589	0.581953	-0.101003	0.758739	0.982663	-0.788579	0.108994	0.646013	-0.614436	-0.376378	-0.814561
BOLA2-SMG1P6	0.0227376	0.850071	0.939648	0.041804	0.65954	0.972892	0.105905	0.113954	0.653952	0.00707994	0.0469087	-0.0283029
BOLA2B	0.186878	0.278128	0.610299	-0.110673	0.23119	0.946468	0.0455404	0.348666	0.794601	-0.0843866	-0.0724885	0.141809
BOLA3	0.234144	0.147574	0.497662	0.0191448	0.790184	0.98308	0.0995172	0.461894	0.830315	0.167172	0.232899	0.0829031
BOP1	-0.154506	0.502125	0.750549	-0.0484163	0.555847	0.960482	-0.20042	0.279218	0.761278	-0.414708	-0.345976	-0.244026
BORA	0.111199	0.232356	0.57296	0.0520774	0.0226335	0.946468	0.469215	0.0241878	0.535533	0.0936161	0.109478	0.419237
BORCS5	0.113793	0.375305	0.682173	-0.0161765	0.838916	0.986599	0.406318	0.023776	0.535533	0.170628	-0.0162711	0.202055
BORCS6	-0.30769	0.24328	0.582307	-0.129218	0.525741	0.956933	0.043852	0.807903	0.948151	-0.407609	-0.0840817	0.104092
BORCS7	0.114355	0.315333	0.637733	0.038274	0.589791	0.964409	0.171524	0.0422675	0.564933	0.0947511	-0.0309803	-0.0683936
BORCS7-ASMT	2.44835	0.143924	0.493886	-0.241715	0.930025	0.997732	-2.03451	0.42265	0.813073	4.62171	-2.06259	-2.24233
BORCS8	0.0777458	0.435831	0.709703	-0.0656569	0.529637	0.957979	-0.0233746	0.867895	0.965105	-0.0802849	-0.0825886	-0.076746
BORCS8-MEF2B	-1.14596	0.0443923	0.367486	0.458763	0.455821	0.948538	-0.00654242	0.990129	0.998498	-1.03778	0.296185	0.579177
BPGM	0.139652	0.29129	0.619968	-0.00407476	0.948258	0.998322	0.0151033	0.910027	0.977833	0.274318	0.103623	-0.0214807
BPHL	-0.0425551	0.566172	0.790701	0.0888455	0.149731	0.946468	0.0269146	0.605527	0.885539	-0.0189202	0.108322	0.127199
BPNT1	0.119436	0.0577959	0.397436	0.0579548	0.313885	0.946468	0.111891	0.126438	0.669864	0.126594	-0.0267375	-0.0530714
BPTF	-0.0506235	0.580744	0.799028	0.025787	0.649376	0.972235	0.0121163	0.792356	0.944017	0.058296	0.0747439	0.0212347
BRAF	0.134134	0.301531	0.627437	0.0207482	0.725797	0.979475	0.0783269	0.203194	0.714939	0.25558	0.0638715	0.11003
BRAP	0.183421	0.0662467	0.408101	0.0311703	0.704099	0.977981	-0.0162673	0.766066	0.936217	0.107766	0.0568577	-0.027041
BRAT1	-0.368893	0.150117	0.500641	-0.0346692	0.778577	0.98308	-0.172078	0.39632	0.813073	-0.447301	-0.277997	-0.0722731
BRCA1	0.387329	0.00945148	0.293786	0.0853066	0.0503717	0.946468	0.102731	0.2579	0.745066	0.430481	0.166113	0.0290188
BRCA2	0.328015	0.0825016	0.428311	0.0567136	0.592608	0.964869	0.0399194	0.673763	0.90747	0.318826	0.0842247	-0.0686994
BRCC3	0.259661	0.0984942	0.444489	0.0962889	0.167548	0.946468	0.0763244	0.499101	0.842324	0.295849	0.224704	-0.0320519
BRD1	-0.493699	0.0169059	0.312372	-0.0780127	0.362662	0.946468	-0.140362	0.159674	0.692155	-0.400961	-0.189584	-0.0931779
BRD2	0.0197617	0.697289	0.868074	-0.0280878	0.420676	0.946468	-0.111073	0.0951104	0.63384	-0.0386872	-0.104338	-0.0754013
BRD3	-0.461842	0.00754509	0.280407	-0.0556794	0.562997	0.962695	-0.261908	0.0454751	0.572439	-0.33398	-0.20382	-0.120051
BRD3OS	-0.162115	0.0920966	0.436333	-0.125089	0.147289	0.946468	-0.124604	0.17633	0.707889	-0.233512	-0.16251	-0.034076
BRD4	-0.20236	0.0642326	0.40528	-0.0336341	0.596743	0.965823	-0.210283	0.0912952	0.630415	-0.178322	-0.0947089	-0.00337632
BRD7	0.103722	0.179928	0.530873	0.0485957	0.20904	0.946468	-0.0417859	0.61034	0.887646	0.198033	0.0862931	-0.0482544
BRD8	-0.0780858	0.304739	0.629297	0.0477279	0.268129	0.946468	0.01836	0.0916566	0.630423	-0.0429453	0.110109	0.0796843
BRD9	-0.0488633	0.457855	0.721736	0.00812914	0.909415	0.995601	-0.087721	0.382169	0.811676	-0.133392	-0.0142552	-0.00799969
BRF1	-0.179909	0.364862	0.674975	-0.128536	0.12246	0.946468	-0.0588978	0.735005	0.926475	-0.254943	-0.263657	0.0190422
BRF2	0.214462	0.130431	0.482143	-0.0634636	0.474037	0.948598	-0.0885258	0.380341	0.810938	0.112092	-0.0236639	-0.101506
BRI3	-0.0690075	0.293276	0.622079	-0.0456019	0.456595	0.948538	-0.00926517	0.829593	0.953535	-0.175018	-0.0164659	-0.0337165
BRICD5	-0.318328	0.248046	0.586751	-0.161089	0.633433	0.971096	-0.579829	0.000970096	0.442419	-0.58309	-0.0365402	0.00967161
BRIP1	0.261917	0.0878077	0.432606	-0.00300589	0.943322	0.998006	0.129355	0.249321	0.738397	0.366816	0.315075	0.233971
BRIX1	0.248507	0.119557	0.470261	0.0799595	0.0975439	0.946468	-0.0188684	0.894722	0.974209	0.246203	0.153464	-0.0710702
BRK1	0.035675	0.658801	0.846055	0.00455124	0.920926	0.9966	0.139577	0.183773	0.707889	0.0810707	0.0499517	0.0926206
BRMS1	0.0591352	0.624113	0.824631	-0.0362529	0.459058	0.948538	-0.166825	0.0865022	0.624869	-0.0909778	-0.156622	-0.162499
BRMS1L	0.00881784	0.926658	0.970406	0.0571906	0.604192	0.965823	0.0912972	0.358699	0.801199	0.0342046	0.0190418	-0.0563815
BROX	0.0814945	0.43373	0.70814	0.0405618	0.652493	0.972892	-0.0409765	0.685007	0.910839	0.107494	0.0163294	-0.122484
BRPF1	0.0816581	0.4776	0.734419	0.00126408	0.983483	0.999081	-0.0830357	0.444248	0.82447	-0.0793683	-0.103827	-0.0112697
BRPF3	0.0789437	0.313412	0.636539	-0.0243172	0.453987	0.948538	-0.0822825	0.289648	0.764964	0.0836784	-0.132695	-0.107651
BRSK1	-0.543705	0.0568269	0.395511	0.206661	0.223284	0.946468	0.17472	0.27155	0.755463	-0.571138	0.179328	0.171422
BRSK2	-0.0120933	0.947299	0.978335	-0.018277	0.758004	0.98241	-0.138033	0.310616	0.775404	-0.147277	-0.0589011	-0.000532301
BRWD1	-0.102166	0.405212	0.700037	0.109585	0.192486	0.946468	0.070018	0.418607	0.813073	0.000357752	0.156331	0.0509075
BRWD3	-0.155811	0.170906	0.520351	0.0944743	0.0771255	0.946468	0.111697	0.0771069	0.616909	-0.085935	0.0287897	0.0114013
BSCL2	-0.540635	0.137258	0.488778	0.180563	0.385005	0.946468	-0.244094	0.341305	0.790761	-0.584939	0.104109	-0.15463
BSDC1	-0.118206	0.221641	0.564155	-0.0112979	0.807173	0.983987	0.00354428	0.958237	0.99125	-0.0564458	0.0283048	0.0211086
BSG	-0.22197	0.309213	0.633559	-0.0100636	0.825305	0.985831	-0.0656379	0.56899	0.87015	-0.22592	-0.116791	0.0233341
BSN	0.293763	0.217951	0.560459	-0.140605	0.570764	0.963397	-0.157277	0.447211	0.824668	0.134497	-0.0876906	-0.0291948
BSND	0.218667	0.734265	0.886728	0.970481	0.00222765	0.946468	0.508239	0.604698	0.885539	0.386598	0.299948	0.435027
BSPRY	-0.303883	0.670118	0.851995	-0.226063	0.798262	0.9832	0.470706	0.527996	0.852504	-0.207236	0.0305814	0.60965
BST1	-0.0701967	0.82337	0.927901	0.000695298	0.997694	0.999526	0.417489	0.15496	0.687558	-0.0565798	0.321077	0.0237471
BST2	-0.0534155	0.550126	0.781362	0.0222221	0.667389	0.97485	-0.0321064	0.726295	0.924299	0.000773555	0.00538314	0.10429
BTAF1	-0.0815757	0.522321	0.764899	0.0324298	0.772754	0.98308	0.103793	0.233329	0.7321	0.0122487	0.11721	0.16384
BTBD1	0.0732658	0.381768	0.686792	0.013039	0.829008	0.98598	-0.0326732	0.688643	0.912221	0.0770744	-0.00564973	-0.114473
BTBD10	0.0013656	0.982639	0.993867	-0.0476858	0.496633	0.952278	-0.0453024	0.507491	0.844759	0.146532	0.0109313	-0.118862
BTBD11	1.15216	0.0135524	0.305968	0.248056	0.725472	0.979475	-0.479369	0.57691	0.873688	0.200281	-0.423554	-0.516135
BTBD16	-0.230753	0.716377	0.877204	-0.298169	0.568675	0.963262	0.441111	0.536476	0.856563	0.0471583	-0.183566	0.476184
BTBD19	-0.0777605	0.504543	0.752624	-0.0409202	0.857487	0.989991	0.191196	0.396127	0.813073	0.12331	0.0754988	0.497316
BTBD2	-0.387635	0.205985	0.55147	-0.0449452	0.450586	0.948538	-0.250053	0.254379	0.741236	-0.515697	-0.247923	-0.215076
BTBD3	-0.17908	0.0291768	0.338698	0.0465171	0.066236	0.946468	0.00469157	0.871387	0.966447	-0.0435448	0.0913874	0.0134056
BTBD6	-0.112357	0.26698	0.601391	-0.0823435	0.0712124	0.946468	0.015939	0.819062	0.951266	-0.217212	-0.150821	0.0291085
BTBD7	-0.0902498	0.347823	0.661445	0.0401687	0.610981	0.965966	0.00371756	0.947939	0.988218	-0.00327552	0.0288214	-0.141601
BTBD8	0.290709	0.208161	0.553231	0.276678	0.0492346	0.946468	0.0615594	0.788331	0.942966	0.38211	0.270242	-0.0739202
BTBD9	0.0908062	0.130913	0.482723	0.000370835	0.998135	0.999732	0.0412641	0.433655	0.819518	0.0792117	-0.0593539	0.022579
BTC	0.637725	0.0877824	0.432606	-0.268724	0.250631	0.946468	0.296477	0.499669	0.842375	0.81456	-0.076323	-0.29197
BTD	0.0735405	0.268292	0.602346	-0.073962	0.189132	0.946468	-0.0261406	0.417325	0.813073	0.083839	-0.00829263	0.0232335
BTF3	0.216393	0.138348	0.489376	0.0399912	0.302488	0.946468	0.0153679	0.908469	0.977484	0.219577	0.114616	-0.0249011
BTF3L4	0.0305272	0.709675	0.874207	0.0246133	0.703233	0.977981	0.136716	0.18252	0.707889	0.113527	-0.00916489	0.0433094
BTG1	-0.141986	0.12134	0.471755	-0.0413439	0.31088	0.946468	-0.0434434	0.596243	0.88155	-0.0343946	-0.0895455	-0.145441
BTG2	-0.392221	0.00188798	0.248088	0.0783437	0.68587	0.976872	-0.187826	0.145835	0.68445	-0.0781275	0.172326	0.0599526
BTG3	0.0506233	0.684165	0.860146	0.0119785	0.816767	0.98522	0.227785	0.159061	0.691864	0.233383	0.195551	0.315477
BTK	-0.6119	0.452373	0.718508	-0.408258	0.407604	0.946468	0.228588	0.318056	0.779268	-0.059504	0.986892	0.356351
BTLA	-0.176151	0.822507	0.927666	1.18739	0.0421636	0.946468	-0.909961	0.0819506	0.619793	0.178487	-0.0246458	-1.86953
BTN1A1	0.487889	0.430534	0.706261	-0.118672	0.779004	0.98308	-0.0493607	0.914568	0.978804	0.346046	1.01302	0.427042
BTN2A1	0.0342568	0.681951	0.858978	0.0442668	0.324134	0.946468	-0.119495	0.186034	0.707889	-0.0286485	0.0253284	-0.000516433
BTN2A2	0.0362344	0.721129	0.879551	0.011769	0.910986	0.995601	0.224376	0.0129883	0.512586	0.113568	0.0630164	0.210866
BTN3A1	-0.22559	0.218489	0.560647	0.0220388	0.875359	0.991555	0.166604	0.398462	0.813073	-0.106801	0.207698	0.352224
BTN3A2	0.135493	0.58788	0.804011	-0.196595	0.241032	0.946468	-0.149742	0.228619	0.729873	-0.00760945	-0.0422315	-0.177543
BTN3A3	0.208935	0.0107476	0.295662	0.123383	0.391376	0.946468	0.0768839	0.46802	0.83292	0.103356	0.143596	0.161671
BTNL8	-0.257449	0.714538	0.87649	0.273058	0.632181	0.970557	0.0624539	0.952152	0.989358	0.0972912	1.15209	0.229425
BTNL9	-0.199786	0.600996	0.812316	-0.563957	0.273055	0.946468	0.241605	0.588774	0.877926	0.179351	-0.876327	0.0393485
BTRC	0.110462	0.178925	0.529849	-0.00970019	0.699291	0.977981	0.0322107	0.617337	0.890837	0.223236	0.119654	0.145292
BUB1	0.106418	0.177032	0.527943	0.0472803	0.294413	0.946468	0.0583728	0.535508	0.855938	0.238398	0.166076	0.0840169
BUB1B	-0.0718828	0.448175	0.71637	0.0668072	0.16058	0.946468	0.0490477	0.568077	0.869795	0.0257555	0.147264	0.0821348
BUB1B-PAK6	-0.545403	0.42265	0.700037	0	#NUM!	#NUM!	-0.197252	0.770484	0.937531	-1.60454	0	-0.567168
BUB3	0.0636628	0.363484	0.67369	0.00664674	0.861191	0.989991	0.190969	0.0459213	0.5744	0.084418	0.055839	0.169292
BUD13	0.385504	0.00110939	0.237548	-0.00037121	0.986111	0.999081	0.0523399	0.443655	0.824183	0.28941	0.00398325	0.0208294
BUD23	0.0101253	0.738591	0.888948	0.0286004	0.62631	0.969766	-0.00729744	0.723523	0.923668	-0.0217039	0.00127395	0.0214542
BUD31	0.254128	0.0907993	0.436057	0.0134291	0.63041	0.970543	-0.00441086	0.967247	0.993082	0.277462	0.0978594	-0.0210511
BVES	-0.353902	0.0987073	0.444489	-0.126105	0.474595	0.948598	0.198463	0.346743	0.792596	-0.0403479	0.0108387	0.21359
BYSL	-0.196348	0.0600886	0.399412	-0.0835384	0.0804056	0.946468	-0.0760129	0.107679	0.645244	-0.244105	-0.163522	-0.0545689
BZW1	0.105124	0.311292	0.635227	0.0535861	0.540142	0.95832	-0.0189595	0.852492	0.960551	0.184011	0.000295252	-0.214732
BZW2	0.161092	0.211596	0.55546	-0.0264658	0.303409	0.946468	-0.0423062	0.643584	0.898079	0.0897402	-0.0242541	-0.0847142
C10orf143	0.64335	0.491917	0.743274	0.0997413	0.865736	0.99041	-1.10824	0.0480224	0.579791	-0.775283	-0.665786	-0.423419
C10orf53	0.641191	0.417111	0.700037	-0.64392	0.214952	0.946468	0.950683	0.223091	0.726267	-0.151179	-0.330522	0.62663
C10orf55	0.617765	0.0988902	0.444615	0.144418	0.752035	0.981215	0.587022	0.0725607	0.609098	0.471184	0.079711	0.127326
C10orf62	-0.423127	0.506834	0.754166	-0.981332	0.217934	0.946468	-1.01811	0.220151	0.724569	-0.555175	-0.786344	-1.2169
C10orf67	0.259665	0.33338	0.652714	-0.934233	0.0308094	0.946468	0.611615	0.0649067	0.600143	-0.0661838	-1.4781	1.47214
C10orf82	-0.29968	0.49584	0.746892	-0.138902	0.571455	0.963397	-0.506721	0.550168	0.863712	-0.47216	-0.0626653	-0.96404
C10orf88	0.11719	0.291865	0.620625	-0.0140402	0.932795	0.997732	0.0933397	0.428307	0.816459	0.261788	0.0738424	0.19349
C10orf90	0.214794	0.471593	0.730748	0.0102136	0.945126	0.998303	0.094686	0.810817	0.949019	0.275113	0.464775	0.0796157
C10orf95	0.521596	0.620784	0.822697	-0.465875	0.303748	0.946468	-0.893191	0.340625	0.790761	0.097305	0.456102	0.62603
C11orf1	0.188133	0.310332	0.634594	-0.0703996	0.468721	0.948538	0.0514691	0.599659	0.883346	0.206019	0.123349	-0.00888653
C11orf16	-0.0319812	0.941342	0.976677	-0.936314	0.396657	0.946468	1.07837	0.066415	0.600184	0.232406	-1.21994	0.139965
C11orf24	-0.249125	0.128738	0.480179	-0.0649465	0.257508	0.946468	0.0141972	0.851018	0.959979	-0.38874	-0.211967	0.0109232
C11orf45	-0.0823014	0.29113	0.619806	-0.355648	0.0373089	0.946468	0.00124402	0.995341	0.999046	0.0624694	-0.385598	-0.194321
C11orf49	-0.0619164	0.318615	0.639985	-0.035255	0.63939	0.971573	-0.0761796	0.301163	0.771093	-0.0566214	0.0648332	0.0998322
C11orf52	0.155699	0.758857	0.900225	0.199574	0.722288	0.9791	-0.23618	0.687232	0.911874	-0.300327	0.486693	0.72002
C11orf53	-0.473989	0.409472	0.700037	-0.323592	0.549777	0.959591	0.40961	0.397109	0.813073	-1.04703	-1.06718	-0.581604
C11orf54	-0.0484744	0.669395	0.851595	0.0149653	0.894463	0.9932	-0.0422565	0.761037	0.935405	0.14981	0.27044	0.066209
C11orf58	0.122963	0.123882	0.474797	0.0650744	0.269402	0.946468	-0.0066369	0.841892	0.956705	0.17228	0.0693913	-0.117505
C11orf65	0.973307	0.272592	0.605521	-0.595405	0.40519	0.946468	0.479162	0.430035	0.816962	0.486778	-0.347034	0.475253
C11orf68	-0.0210019	0.910548	0.963668	-0.049691	0.642557	0.971948	-0.278231	0.0494841	0.583189	-0.0849925	-0.196035	-0.200205
C11orf71	-0.0199846	0.893561	0.95738	0.382786	0.184541	0.946468	-0.560465	0.0940083	0.632948	-0.0552117	0.101888	-0.180292
C11orf74	-0.0137767	0.963197	0.984963	0.390253	0.0260183	0.946468	-0.268794	0.272942	0.756019	0.00420974	0.3005	0.0257255
C11orf80	0.0157873	0.869765	0.947366	0.00197559	0.985726	0.999081	0.0712525	0.390765	0.813073	0.00474219	0.340542	0.17259
C11orf86	-0.0178417	0.910486	0.963668	0.173441	0.200876	0.946468	0.254191	0.136116	0.677647	0.0937184	0.576097	0.565537
C11orf91	0.0353126	0.942154	0.976869	-0.523945	0.564874	0.962695	0.479733	0.590196	0.878878	-0.546137	-0.843529	-0.0524766
C11orf94	-0.494848	0.543619	0.777525	-0.162401	0.810441	0.984977	-0.491581	0.524105	0.850759	-0.800664	-0.746214	-1.40038
C11orf95	-0.3822	0.0210913	0.321956	-0.0156034	0.406592	0.946468	0.013616	0.745113	0.929865	-0.311274	-0.0858044	0.053187
C11orf96	-0.15671	0.79659	0.9169	0.335209	0.525685	0.956933	0.338964	0.513783	0.846448	-0.120981	0.106091	-0.58688
C11orf98	0.25589	0.123591	0.474356	0.00921321	0.883284	0.991719	-0.0633466	0.528448	0.852504	0.195491	0.11801	-0.0820677
C12orf10	-0.114045	0.365449	0.675253	-0.101052	0.31857	0.946468	-0.159542	0.101758	0.641061	-0.21846	-0.160761	-0.135601
C12orf29	0.00181365	0.9868	0.994905	0.0591196	0.388418	0.946468	0.0862057	0.569	0.87015	0.0300168	0.0898381	-0.0367226
C12orf4	0.356842	0.103434	0.448344	0.0441966	0.643325	0.971948	-0.0977016	0.37437	0.808694	0.389325	0.161491	-0.102418
C12orf40	-0.196579	0.648054	0.839094	0.903269	0.142937	0.946468	0.038438	0.959557	0.991539	0.30101	1.93157	0.142245
C12orf43	0.112947	0.148599	0.499294	-0.0376944	0.0899417	0.946468	0.0829662	0.210826	0.718126	0.00885157	-0.116884	-0.00936596
C12orf45	-0.0689286	0.490063	0.742002	0.0972199	0.187844	0.946468	0.0170386	0.556464	0.86645	-0.0679494	0.0352915	-0.0118437
C12orf49	-0.189008	0.0591892	0.399287	-0.0391555	0.447104	0.947662	0.0724203	0.346138	0.792596	-0.131575	-0.0776563	0.00679637
C12orf50	0.352826	0.287383	0.61713	0.158192	0.165795	0.946468	0.185784	0.336611	0.788068	-0.057782	0.189437	0.145351
C12orf54	0.0399896	0.652765	0.842026	-0.174799	0.0355446	0.946468	0.259599	0.0138515	0.515974	0.256981	0.0356181	0.049926
C12orf56	0.864717	0.305817	0.630304	0.506774	0.42265	0.946468	-0.794353	0.440702	0.82264	0.862574	-1.16006	0.302504
C12orf57	-0.0370594	0.808469	0.922461	-0.0524301	0.570598	0.963397	0.153939	0.234721	0.7321	-0.0450369	-0.0192535	0.0427773
C12orf60	-0.104514	0.462195	0.723903	-0.0302384	0.759888	0.982736	0.115133	0.463247	0.830944	-0.121536	0.131037	-0.00643673
C12orf65	-0.0293784	0.708307	0.873483	0.08492	0.372147	0.946468	0.243158	0.0232372	0.535533	0.0847391	0.10483	0.130098
C12orf66	0.268957	0.0746503	0.420083	0.102093	0.421613	0.946468	-0.300192	0.10653	0.645244	0.0938323	-0.116413	-0.287018
C12orf73	-0.219533	0.121921	0.472531	-0.0325884	0.490632	0.950678	0.0902764	0.201767	0.714345	-0.1466	-0.0514389	0.102545
C12orf75	0.141008	0.381986	0.686888	-0.0847999	0.0228615	0.946468	0.128814	0.242784	0.734764	0.141408	0.0773514	0.0896653
C12orf76	-0.0794714	0.410592	0.700037	0.0861973	0.267645	0.946468	-0.373817	0.00681786	0.462602	-0.0398781	0.0565398	-0.220494
C13orf42	0.292958	0.386816	0.689854	0.535546	0.21474	0.946468	0.206673	0.656524	0.901408	-0.231264	0.731272	0.238316
C13orf46	-0.17175	0.484427	0.737856	0.0857504	0.791172	0.98308	-0.671416	0.140582	0.680212	-0.133895	-0.0818253	0.0874306
C14orf119	0.129281	0.160015	0.511937	-0.0608092	0.0291772	0.946468	0.0399692	0.637285	0.89605	0.174729	0.0531525	0.081061
C14orf132	0.391347	0.409428	0.700037	-0.0693746	0.798469	0.9832	0.534415	0.304407	0.771716	0.308369	0.58033	1.10244
C14orf178	-0.911834	0.136385	0.488558	0.430653	0.634186	0.971096	0.531429	0.300972	0.771093	1.03211	1.07036	1.09744
C14orf180	-0.626554	0.0632395	0.404948	-0.107048	0.839141	0.986599	-0.0718891	0.801378	0.946321	-0.5309	0.383606	1.11114
C14orf28	0.47114	0.19844	0.545482	0.0356762	0.886112	0.992168	-0.199087	0.126299	0.669864	0.338392	0.156227	-0.295814
C14orf93	-0.0856786	0.499431	0.749233	-0.116046	0.229352	0.946468	0.240776	0.0226949	0.533131	-0.0977115	-0.102471	0.262076
C15orf39	-0.533907	0.0700314	0.415014	-0.114815	0.053254	0.946468	0.0417764	0.755412	0.933333	-0.535991	-0.312958	0.146689
C15orf40	0.181677	0.12698	0.478376	0.0951578	0.13351	0.946468	0.0865515	0.180844	0.707889	0.111801	0.110826	-0.0649692
C15orf41	0.171794	0.0347875	0.350374	0.0215825	0.628844	0.970011	0.0675805	0.299759	0.771093	0.234408	0.0364534	0.0159829
C15orf48	-0.437644	0.0921965	0.436333	-0.145008	0.88943	0.992168	0.0425651	0.912251	0.978287	0.683406	-0.415353	-0.206226
C15orf61	-0.171017	0.346413	0.66084	-0.115945	0.521235	0.956933	0.0667737	0.350335	0.795166	-0.36445	-0.0532161	0.0973318
C15orf62	-0.0512022	0.933112	0.973088	0.589506	0.627235	0.969766	-0.537811	0.289879	0.764964	0.31746	-0.0390413	-0.666433
C15orf65	-0.0660836	0.720512	0.879144	0.0188836	0.946462	0.998303	0.388544	0.207304	0.716126	0.222313	0.136902	0.414241
C16orf46	0.394787	0.585426	0.802458	0.336427	0.58211	0.963397	-0.598263	0.638369	0.896767	0.649303	-0.0207011	-1.33126
C16orf54	0.429384	0.162259	0.513212	-0.0691316	0.93318	0.997732	0.079377	0.822564	0.951951	0.192772	-0.132658	0.676728
C16orf58	-0.0808701	0.593444	0.807219	-0.0702141	0.37737	0.946468	-0.0963352	0.51678	0.847579	-0.134101	-0.0441855	0.0653793
C16orf70	-0.171447	0.0619598	0.402695	-0.0807999	0.205081	0.946468	0.0769705	0.00793304	0.465368	-0.165642	-0.026888	0.0862438
C16orf71	0.39557	0.399519	0.698679	0.363402	0.328048	0.946468	0.182898	0.82756	0.953467	-0.193909	0.474022	0.565707
C16orf72	0.0907063	0.303419	0.628336	-0.00710913	0.933294	0.997732	0.0114915	0.646733	0.899063	0.163113	-0.00962543	-0.0892709
C16orf74	-0.151551	0.452882	0.718519	-0.0919206	0.532121	0.957979	-0.245172	0.280411	0.761451	-0.264732	-0.19069	-0.32991
C16orf86	-0.0642551	0.908226	0.962605	0.679621	0.505403	0.95454	-0.741528	0.322142	0.780905	-0.472953	0.620152	-0.920312
C16orf87	-0.0853277	0.409683	0.700037	0.0673843	0.0924685	0.946468	0.150506	0.27867	0.761102	0.0363118	0.175695	0.192666
C16orf89	0.237341	0.444731	0.714545	-0.126255	0.866368	0.990596	-0.362363	0.511079	0.846112	0.403633	-0.114625	0.569024
C16orf91	0.126024	0.363205	0.673585	0.0639377	0.466761	0.948538	-0.272163	0.109633	0.646302	-0.0661535	-0.154133	-0.151111
C16orf95	-0.321972	0.152877	0.503934	-0.115758	0.284409	0.946468	0.10136	0.632956	0.895131	-0.282858	0.20194	0.299483
C17orf100	0.0179353	0.951767	0.980788	-0.364797	0.118566	0.946468	-0.257835	0.129344	0.672136	0.205091	-0.215194	-0.09836
C17orf107	-0.495061	0.47964	0.735728	-0.347948	0.609574	0.965823	-1.17057	0.0718985	0.606861	-0.597745	0.803219	-0.979719
C17orf113	0.405451	0.0953217	0.440604	-0.0123787	0.89019	0.992294	0.337903	0.456614	0.827599	0.356789	-0.23735	0.205916
C17orf49	0.0794563	0.425525	0.702776	-0.0260054	0.750035	0.981215	-0.0534103	0.0481568	0.580323	0.049188	-0.00235991	-0.0165354
C17orf58	0.268318	0.121071	0.471755	-0.0639999	0.364049	0.946468	-0.107738	0.0134543	0.515035	0.375373	0.109441	-0.0643364
C17orf67	-0.439232	0.0348415	0.350374	0.0346532	0.757667	0.982353	0.0666611	0.824143	0.952312	-0.433177	0.464996	0.472972
C17orf75	0.00684897	0.941042	0.976587	0.0521022	0.36412	0.946468	0.01858	0.832468	0.953589	0.0848505	0.102441	0.0682374
C17orf80	0.00946405	0.89512	0.957625	-0.00792002	0.913834	0.995976	0.0633856	0.505464	0.844166	0.110432	0.130293	-0.0399529
C17orf97	0.18046	0.3694	0.678767	-0.0923146	0.524217	0.956933	0.106658	0.436488	0.820844	0.135168	-0.00493865	0.361937
C17orf99	0.218553	0.864608	0.945595	-0.395396	0.595178	0.965411	-0.876367	0.116448	0.656517	0.0775611	-0.170178	-0.777994
C18orf21	0.212801	0.133438	0.485673	0.0855333	0.444266	0.947649	0.179135	0.222671	0.72556	0.161362	0.157393	0.0819815
C18orf25	-0.164773	0.0516877	0.38387	-0.0155575	0.738007	0.980875	0.0992647	0.029496	0.539681	-0.00838793	-0.0576964	-0.0170003
C18orf32	-0.069951	0.635496	0.831054	0.105649	0.646816	0.972185	-0.232274	0.0992221	0.6389	0.00874059	0.0846294	-0.288772
C18orf54	-0.438752	0.0424243	0.365341	-0.174228	0.0413789	0.946468	0.261295	0.0269533	0.539681	-0.17601	-0.0290672	0.229275
C19orf12	-0.0381146	0.517705	0.761896	-0.0628805	0.226836	0.946468	0.0121173	0.930151	0.983616	0.0455343	-0.05605	-0.0730424
C19orf25	-0.107375	0.562756	0.789133	-0.0804908	0.299647	0.946468	-0.328217	0.101943	0.641061	-0.293244	-0.275676	-0.229038
C19orf33	-0.030906	0.751538	0.895857	-0.0864459	0.476025	0.948598	-0.0202519	0.835303	0.954502	-0.0319976	-0.0541894	-0.0374659
C19orf38	-0.730817	0.327736	0.648487	-0.00788183	0.986469	0.999081	1.36456	0.0364561	0.548742	-0.825448	-0.368654	0.455744
C19orf44	-0.493525	0.000231932	0.158699	0.0338074	0.68912	0.977151	-0.0414682	0.676465	0.909039	-0.425477	0.0119352	0.109105
C19orf47	-0.0446622	0.792699	0.91485	-0.066049	0.198882	0.946468	-0.0214936	0.881662	0.969763	-0.191587	-0.252537	-0.016862
C19orf48	-0.0036649	0.983456	0.993937	-0.0616135	0.358868	0.946468	-0.0673124	0.589467	0.878557	-0.189639	-0.198095	-0.0899697
C19orf53	0.0115682	0.844751	0.937594	-0.0500163	0.249119	0.946468	-0.0421895	0.29846	0.770801	-0.0882368	-0.0446387	-0.0471997
C19orf54	-0.153596	0.116036	0.465937	-0.0700528	0.512698	0.956933	0.111513	0.50758	0.844831	-0.0814579	-0.0514103	0.291595
C19orf57	0.261116	0.283956	0.614535	-0.117213	0.711028	0.9791	0.38041	0.144614	0.683385	0.105219	-0.0381475	0.290952
C19orf71	0	#NUM!	#NUM!	-0.0355325	0.942097	0.997732	0.82325	0.42265	0.813073	-0.355191	-0.858701	0.82325
C19orf73	0.50112	0.638666	0.833319	0.495721	0.609514	0.965823	-1.3171	0.0497381	0.583189	0.420506	0.159734	-0.0954329
C19orf81	-0.593818	0.60063	0.812142	0.763663	0.090859	0.946468	0.0832023	0.926333	0.982131	-0.435074	1.19747	0.962958
C1D	0.337738	0.0412198	0.362843	-0.000852258	0.992735	0.999409	0.0130937	0.902644	0.975529	0.26045	-0.0274043	-0.152784
C1GALT1	0.0436003	0.684666	0.86031	0.0180652	0.859969	0.989991	-0.0278159	0.76719	0.936254	0.149203	-0.0442821	-0.18055
C1GALT1C1	0.209454	0.0860335	0.43163	0.00367231	0.921552	0.9966	0.015119	0.907522	0.977223	0.310431	0.19308	-0.0178857
C1GALT1C1L	0.165685	0.171686	0.520882	-0.00581441	0.979918	0.999081	0.240602	0.25957	0.746425	0.235303	0.328814	0.185539
C1orf109	-0.193876	0.0130102	0.30357	-0.0372275	0.244774	0.946468	-0.0375028	0.525578	0.851447	-0.219912	-0.0525788	-0.104118
C1orf112	0.192992	0.079858	0.425256	0.0384749	0.399668	0.946468	0.0852777	0.385884	0.813073	0.286833	0.216365	0.123861
C1orf115	0.0166025	0.867402	0.946282	0.0393365	0.769646	0.98308	0.0996775	0.127945	0.671147	0.133591	0.0150999	0.237596
C1orf116	0.185074	0.796047	0.916734	0.0863923	0.904861	0.994991	-1.10957	0.0849409	0.624014	-0.265978	-0.023371	-1.29232
C1orf122	-0.186551	0.283712	0.614501	-0.0930137	0.369593	0.946468	0.0176828	0.871527	0.966515	-0.29337	-0.114255	-0.0536916
C1orf127	0.0293305	0.918527	0.967115	0.344096	0.346625	0.946468	0.544098	0.445889	0.824641	-0.356373	-0.36978	-0.484389
C1orf131	0.18895	0.225706	0.566234	-0.0310997	0.448199	0.94847	-0.0144359	0.891601	0.973374	0.131478	0.100254	0.0896027
C1orf141	0.203855	0.806937	0.921675	-1.03396	0.241377	0.946468	0.737168	0.42265	0.813073	-0.0761024	-0.658471	0.367193
C1orf146	0.146217	0.900699	0.959568	-0.217643	0.8105	0.984977	-0.244854	0.827499	0.953466	-1.19076	0.241392	0.374146
C1orf158	0.322859	0.548497	0.780185	0.375929	0.443288	0.946912	0.037727	0.942483	0.986673	-0.0666257	0.630482	-0.510503
C1orf159	-0.200883	0.445047	0.714874	-0.0705193	0.409982	0.946468	-0.228773	0.166881	0.701497	-0.474829	-0.226277	-0.0211407
C1orf162	-0.54182	0.429383	0.706066	0.00336692	0.996004	0.999437	-0.875486	0.140961	0.680834	-0.497661	0.55876	-0.979304
C1orf167	-0.75349	0.0198525	0.320359	-0.0638838	0.922164	0.9966	0.154687	0.628086	0.893868	-0.505542	0.490536	0.69169
C1orf174	-0.0975527	0.0461079	0.371501	0.00347006	0.95184	0.998401	-0.155158	0.00117156	0.442419	-0.0745863	-0.0874081	-0.201129
C1orf198	-0.0632492	0.140112	0.490617	0.0763869	0.421688	0.946468	0.0159484	0.580362	0.87501	0.038731	0.118133	0.187287
C1orf21	0.318779	0.180702	0.531978	0.147855	0.311631	0.946468	-0.0177096	0.928295	0.982831	0.410853	0.14926	-0.262898
C1orf216	-0.0214339	0.692904	0.866037	0.0180482	0.852174	0.989809	-0.0892506	0.344884	0.792509	-0.101283	-0.100517	-0.0195164
C1orf226	0.0574174	0.488704	0.741191	0.0713668	0.50655	0.955265	0.26329	0.0911946	0.630415	-0.302865	-0.329679	0.0510491
C1orf35	-0.0174809	0.912302	0.964155	0.0109261	0.823726	0.985831	-0.138488	0.301307	0.771093	-0.146527	-0.0290752	0.0573004
C1orf43	-0.0473223	0.260634	0.596466	-0.0188013	0.378314	0.946468	-0.0701935	0.119422	0.659773	-0.00597849	-0.022505	-0.0758157
C1orf50	0.125348	0.422762	0.700134	-0.0757484	0.586698	0.964063	0.156788	0.249123	0.738276	0.11912	-0.0118596	0.103286
C1orf52	-0.208515	0.0301391	0.341393	0.0280213	0.773637	0.98308	-0.139057	0.036889	0.548742	-0.111932	-0.0656273	-0.284751
C1orf53	0.100137	0.160227	0.512174	-0.330929	0.214646	0.946468	-0.0819428	0.654966	0.901015	-0.110214	-0.150368	-0.202029
C1orf54	0.507684	0.35812	0.669691	0.110371	0.726639	0.979475	0.315019	0.597492	0.882229	0.523578	0.325839	0.402044
C1orf56	-0.0286854	0.890377	0.956023	-0.033277	0.688423	0.977151	0.0199298	0.90025	0.975432	-0.196569	0.0133864	0.196001
C1orf61	1.09354	0.350124	0.662985	-0.163479	0.719508	0.9791	0.192274	0.70503	0.918499	-0.0513486	0.406414	0.438387
C1orf74	0.403353	0.0134576	0.305968	-0.0407796	0.740412	0.980875	-0.157471	0.0497152	0.583189	0.425956	-0.183266	-0.178634
C1QBP	0.200015	0.0933447	0.437939	0.0134943	0.41523	0.946468	0.00885561	0.90982	0.977833	0.16107	0.0728811	-0.0498388
C1QL1	-0.282994	0.273134	0.605722	-0.0349567	0.614138	0.966399	-0.0598276	0.819188	0.951279	-0.219312	0.111105	0.091152
C1QL4	-0.215884	0.469311	0.72915	-0.0520814	0.599389	0.965823	-0.0657405	0.774561	0.938528	0.159671	-0.0318185	-0.264537
C1QTNF1	-0.141519	0.663266	0.848739	-0.0847433	0.774127	0.98308	0.0393922	0.839633	0.956295	-0.220187	-0.32977	0.0200632
C1QTNF12	-0.0538712	0.930075	0.971686	-0.247066	0.256205	0.946468	-0.23163	0.56945	0.870338	-0.877316	0.182413	0.221608
C1QTNF2	0.142881	0.723956	0.88093	-0.66306	0.279982	0.946468	0.296825	0.763634	0.936217	0.323829	0.313671	-0.779999
C1QTNF3	0.517417	0.119928	0.470692	0.21746	0.0169718	0.946468	-0.217153	0.324872	0.781719	0.196052	0.528328	0.21724
C1QTNF3-AMACR	-0.329903	0.412497	0.700037	-2.74894	0.255086	0.946468	0.661606	0.533486	0.855546	1.67129	-2.87524	0.408399
C1QTNF6	-0.177505	0.260809	0.596466	-0.0328434	0.663675	0.973603	-0.0939713	0.457208	0.827899	-0.320925	-0.183209	-0.0588554
C1QTNF7	-0.205365	0.724668	0.88138	-0.0359623	0.962667	0.998469	-0.353376	0.499679	0.842375	-0.0679934	-0.555744	-0.0316933
C1QTNF8	1.19518	0.1223	0.473211	0.852281	0.193158	0.946468	-0.022854	0.962425	0.991723	0.670426	0.24183	-0.0593148
C1QTNF9	0.948099	0.329609	0.649607	0.478059	0.085973	0.946468	-0.628582	0.149515	0.68588	0.787961	0.807997	0.0961515
C1R	0.0169829	0.925787	0.97026	0.093536	0.494325	0.951673	0.0838549	0.346731	0.792596	0.0441412	0.0675741	0.209306
C1RL	-0.162621	0.113598	0.461124	0.00817379	0.855034	0.98992	0.0273078	0.858677	0.962291	-0.0537489	-0.10017	0.0113279
C1S	-0.0154905	0.789839	0.913257	-0.0748547	0.0947358	0.946468	0.0732735	0.281189	0.761893	0.0940784	0.0574839	0.176888
C2	0.13004	0.56539	0.790645	-0.214195	0.638214	0.971354	0.142131	0.675293	0.908518	-0.367893	-0.112707	-0.156985
C20orf141	-0.370097	0.481489	0.736617	0.0531673	0.927417	0.997732	-0.216876	0.444755	0.824509	-0.228019	-0.156037	-0.00782525
C20orf144	0.559014	0.638535	0.833319	1.31682	0.051338	0.946468	-0.674914	0.558054	0.866624	-0.0694185	0.754066	-0.188242
C20orf194	0.20702	0.0175998	0.313507	0.16856	0.00980819	0.946468	0.105367	0.094263	0.632962	0.241578	0.236718	0.239579
C20orf204	0.552955	0.265752	0.600327	-0.461688	0.19879	0.946468	-0.281614	0.621304	0.892042	0.435657	-0.219904	-0.257806
C20orf27	-0.31027	0.18236	0.532578	-0.0955676	0.353038	0.946468	-0.234839	0.248809	0.737959	-0.480279	-0.285616	-0.256244
C20orf96	0.098511	0.79123	0.91407	-0.0784422	0.822027	0.985831	0.423068	0.248875	0.737959	0.22743	0.308278	0.0403323
C21orf58	0.222038	0.0356488	0.352641	-0.100706	0.234915	0.946468	0.389402	0.109594	0.646302	0.052567	0.0495467	0.467951
C21orf91	-0.0644814	0.6522	0.841609	0.0366404	0.593776	0.965388	0.0109294	0.924949	0.981832	-0.235418	-0.099752	-0.180534
C22orf23	-0.0208817	0.942236	0.976869	0.00568435	0.98117	0.999081	0.164375	0.43484	0.820145	0.182725	0.605577	0.440733
C22orf31	-0.676213	0.350234	0.662985	-0.174646	0.853455	0.989809	0.324997	0.663365	0.904184	-0.651575	-0.375553	1.00968
C22orf39	0.041598	0.228428	0.568158	0.0196014	0.764935	0.982861	0.219692	0.0141763	0.516912	0.0358136	0.0916156	0.280176
C2CD2	-0.273991	0.012347	0.298592	0.0532708	0.452901	0.948538	0.0622979	0.344056	0.792234	-0.304232	-0.0263989	-0.121491
C2CD2L	-0.495264	0.027587	0.334367	0.0151486	0.739032	0.980875	-0.0750969	0.514545	0.847091	-0.48565	-0.0938831	0.0293602
C2CD3	0.145482	0.0649019	0.406524	-0.0563114	0.411168	0.946468	0.0466112	0.342276	0.79123	0.213735	0.0765242	0.175694
C2CD4A	-0.0491705	0.935796	0.974386	-0.240308	0.673333	0.975461	0.41368	0.394775	0.813073	0.13948	0.185065	-0.109998
C2CD4C	-0.0833731	0.842353	0.936495	-0.475421	0.26162	0.946468	-0.135749	0.706313	0.918535	0.721359	-0.975292	-0.108403
C2CD4D	0.661312	0.444056	0.714418	-0.537293	0.573126	0.963397	0.787489	0.0901051	0.628103	-0.550738	0.345762	1.12242
C2CD5	-0.00410052	0.97304	0.989663	0.042406	0.672512	0.97516	-0.00964451	0.905155	0.976198	0.0656161	0.111238	-0.0322069
C2orf15	0.547053	0.216484	0.558939	0.277171	0.706469	0.977981	0.189721	0.623542	0.892708	0.542016	-0.087891	0.1398
C2orf42	0.195657	0.0221835	0.324243	-0.218665	0.0389841	0.946468	0.102009	0.391003	0.813073	0.258554	-0.148917	-0.0030804
C2orf49	-0.118926	0.402412	0.700037	0.0395356	0.540786	0.95832	-0.100457	0.270448	0.754154	-0.0464349	0.0234749	-0.17871
C2orf50	0.282253	0.694424	0.866611	0.239066	0.75466	0.98177	-1.77119	0.0501081	0.583365	-0.185453	-0.0323977	-1.98032
C2orf66	0.524156	0.381842	0.686792	-0.00831035	0.973974	0.999081	-0.403531	0.14493	0.683385	0.145377	0.509588	-0.123924
C2orf68	0.0494409	0.0199935	0.320359	0.0423812	0.577389	0.963397	-0.0500291	0.545647	0.860976	0.0843516	0.163271	-0.0483447
C2orf69	0.040895	0.622887	0.82392	0.0250293	0.652724	0.972892	0.137694	0.0966493	0.635735	0.00822347	-0.0246828	0.00918281
C2orf72	-0.0634802	0.93101	0.972092	0.748002	0.42265	0.946468	0.310661	0.42265	0.813073	0.68552	-0.0981964	-0.807887
C2orf74	0.351611	0.104975	0.449487	0.0167787	0.872243	0.991162	0.0508609	0.768705	0.937025	0.309555	0.0139278	-0.112826
C2orf76	0.115096	0.321476	0.642951	0.157514	0.302213	0.946468	0.0123349	0.943946	0.986913	0.121268	0.445265	-0.122946
C2orf78	0.474378	0.42265	0.700037	0.0713635	0.819911	0.985703	0.445239	0.319051	0.779797	0.119187	-0.143988	0.171416
C2orf80	-0.254996	0.694266	0.866611	-0.317966	0.670311	0.97485	-0.897017	0.105552	0.645244	-0.190876	0.127683	-0.538753
C2orf81	-0.145297	0.72737	0.882414	0.340678	0.156973	0.946468	-0.404339	0.248337	0.737959	-0.119422	-0.0775984	-0.143542
C2orf83	-0.793731	0.575157	0.796173	0.2019	0.753284	0.981215	-0.236531	0.643946	0.898122	-0.52065	0.279209	-0.298678
C2orf88	0.0014796	0.996587	0.998461	0.142322	0.380088	0.946468	0.299888	0.52879	0.852504	-0.0239423	0.312399	-0.555292
C2orf91	-0.0597132	0.759952	0.900764	0.702896	0.170804	0.946468	0.314161	0.453128	0.8268	-0.170174	0.521236	0.358666
C2orf92	-0.207803	0.321757	0.642996	-0.0688322	0.554703	0.960482	-0.32878	0.372705	0.808535	-0.125189	0.120642	0.057471
C3	-0.0365166	0.667501	0.850586	-0.0746627	0.520836	0.956933	0.153619	0.17222	0.705293	-0.200457	-0.329779	-0.028105
C3orf18	-0.106478	0.342071	0.65886	-0.0148838	0.914628	0.995976	0.0946588	0.609866	0.887559	-0.129345	-0.0269077	0.00302521
C3orf20	0.929268	0.0989862	0.444615	-0.0774684	0.823476	0.985831	-0.967865	0.0887527	0.625082	1.72406	-0.000684317	-0.95299
C3orf22	-0.322907	0.368377	0.677624	0.200282	0.797535	0.983145	-0.261951	0.780466	0.94016	-0.157277	0.209791	1.27355
C3orf33	-0.0137508	0.928603	0.971238	0.137416	0.353227	0.946468	0.0921778	0.47891	0.836159	-0.094284	0.139281	0.00376682
C3orf38	0.243825	0.13402	0.485944	0.0884043	0.274471	0.946468	0.0904181	0.395793	0.813073	0.256978	0.123146	-0.0917929
C3orf52	-0.150562	0.0262567	0.33321	0.00288306	0.967813	0.999081	0.0162928	0.901762	0.975529	-0.120778	0.0196669	-0.00329536
C3orf62	-0.0769342	0.539398	0.775195	-0.0307734	0.76342	0.982783	-0.0345736	0.630817	0.89488	-0.0722189	-0.00725061	-0.0116212
C3orf67	0.457681	0.141991	0.492872	-0.537944	0.327923	0.946468	-0.219082	0.586643	0.876949	0.469661	-0.368884	-0.241557
C3orf70	-0.855644	0.43995	0.71217	0.0710175	0.809589	0.984756	0.0603766	0.893424	0.973612	-0.410303	-0.260357	0.243138
C3orf80	-0.179758	0.438397	0.711092	0.410456	0.284252	0.946468	0.384533	0.418056	0.813073	-0.450591	0.3385	0.00301947
C4A	-0.210442	0.347546	0.661429	0.274255	0.246845	0.946468	0.49052	0.21484	0.721367	-0.316629	-0.212114	0.166235
C4B	-0.543411	0.372893	0.680596	-0.223362	0.703641	0.977981	0.0183435	0.955046	0.990227	-0.994234	0.344385	0.333567
C4BPA	0.513348	0.141031	0.491859	0.246391	0.446777	0.947662	0.575913	0.0127576	0.509346	0.634771	0.317032	0.865408
C4BPB	-0.186008	0.237886	0.578168	-0.116411	0.294128	0.946468	0.293478	0.00516688	0.45905	0.0264192	0.257578	0.486722
C4orf17	0.517128	0.620454	0.822552	-0.890372	0.225517	0.946468	-0.0266902	0.956876	0.990799	-0.0401326	-0.382521	-0.604018
C4orf19	0.068941	0.611318	0.817527	0.139405	0.115792	0.946468	0.0627575	0.313996	0.777119	0.283253	0.248426	0.423863
C4orf3	-0.063422	0.600432	0.811934	0.0597344	0.602671	0.965823	0.10511	0.335108	0.787717	0.10141	0.0290918	0.0179068
C4orf33	0.276496	0.155769	0.507471	0.140644	0.00500676	0.946468	0.131827	0.320452	0.780281	0.403012	0.239509	0.045725
C4orf36	0.414583	0.0340842	0.348683	-0.535827	0.234345	0.946468	0.18871	0.618823	0.891433	-0.238796	0.149774	0.59794
C4orf46	0.0470064	0.705078	0.872257	0.0293299	0.705555	0.977981	-0.0568876	0.40581	0.813073	0.170824	0.0288032	-0.0759815
C4orf47	-0.147909	0.744169	0.891834	0.624018	0.0592059	0.946468	-0.0893821	0.690999	0.913469	-0.137858	0.635696	-0.399402
C4orf48	-0.121952	0.59591	0.809267	-0.119641	0.567034	0.962704	0.0721715	0.57281	0.871724	-0.396093	-0.0887139	0.108751
C4orf50	0.288682	0.588193	0.804011	0.890806	0.310778	0.946468	-0.181131	0.692979	0.913835	0.509139	0.687539	0.858814
C4orf54	0.57545	0.190417	0.537227	0.368589	0.70181	0.977981	0.118263	0.62496	0.89323	0.663457	-0.0880907	0.282662
C5	-0.23367	0.25339	0.590374	0.41365	0.289538	0.946468	0.241682	0.359139	0.801199	-0.0375468	0.497106	0.661119
C5AR1	-0.359055	0.0446739	0.367759	-0.24941	0.313588	0.946468	0.527518	0.00731175	0.465368	-0.446045	-0.161301	0.510547
C5AR2	-0.0359117	0.79138	0.914186	-0.0264265	0.904922	0.994991	0.109416	0.583338	0.875915	-0.247193	-0.135533	0.148668
C5orf15	-0.0705163	0.192861	0.539814	0.0296318	0.60463	0.965823	0.105059	0.0379707	0.552341	-0.0561271	-0.0511324	-0.000967762
C5orf22	0.284313	0.0420659	0.365144	0.0403392	0.495661	0.952252	-0.0747692	0.454176	0.827147	0.356589	0.12216	-0.132975
C5orf24	-0.151488	0.264385	0.599771	0.0703467	0.222442	0.946468	-0.0424788	0.490738	0.84033	-0.133062	-0.0432192	-0.20082
C5orf30	-0.2227	0.122414	0.473303	0.0242012	0.734739	0.980387	0.00101728	0.979523	0.996393	-0.2888	-0.135522	-0.0162009
C5orf34	0.00277753	0.982838	0.993906	-0.0184094	0.713014	0.9791	0.38528	0.013262	0.515035	0.170156	0.175121	0.37167
C5orf46	-0.227471	0.726819	0.88238	-1.13957	0.345058	0.946468	-0.378936	0.361998	0.801974	-0.108888	-0.826435	0.0518456
C5orf51	0.0999208	0.306955	0.63109	0.0968572	0.223588	0.946468	-0.0708037	0.273194	0.756139	0.159908	0.1367	-0.0947705
C5orf63	0.343273	0.310675	0.634923	0.0118022	0.935832	0.997732	0.343405	0.228417	0.729791	0.416048	0.478318	0.793094
C6orf118	0.377947	0.436839	0.709918	-0.601369	0.254436	0.946468	-0.88569	0.18675	0.707889	0.202515	-0.869973	-0.996952
C6orf120	0.265909	0.0493713	0.38187	0.10813	0.319249	0.946468	-0.248527	0.0339931	0.54674	0.248131	0.0715696	-0.0346151
C6orf132	-0.0143293	0.988695	0.995658	-0.410389	0.145953	0.946468	-0.0444293	0.956563	0.99078	0.864312	0.0950282	0.152847
C6orf136	-0.0585704	0.635711	0.831153	-0.0369927	0.557932	0.960482	-0.19583	0.140787	0.680212	-0.0992719	-0.145914	-0.111548
C6orf141	-0.404486	0.35614	0.668211	-0.0565849	0.68236	0.976743	0.330011	0.138447	0.677647	-0.753559	0.0220008	0.206855
C6orf163	0.715442	0.0463259	0.37245	-0.0762571	0.741773	0.980875	-0.271284	0.4044	0.813073	0.405535	0.575886	-0.382334
C6orf223	-0.0561036	0.707525	0.873047	-0.0303859	0.553272	0.960482	0.219986	0.0618279	0.595608	-0.196424	-0.210774	0.212935
C6orf226	-0.23475	0.383434	0.68816	0.408121	0.0931397	0.946468	-0.0974351	0.425981	0.814828	-0.332221	0.188642	0.2128
C6orf47	0.162192	0.0301503	0.341393	0.0239691	0.586523	0.964063	-0.0617152	0.599484	0.883298	0.0914009	0.0115326	0.0644942
C6orf52	0.403136	0.58948	0.804734	-0.239738	0.61753	0.967638	-0.0866565	0.931656	0.983768	0.304555	-0.184317	0.256525
C6orf58	-0.0687118	0.914183	0.96468	0.563543	0.299793	0.946468	-0.535769	0.259962	0.74685	-0.584804	1.2484	-0.638569
C6orf62	-0.0193158	0.838096	0.934512	-0.0409076	0.186246	0.946468	-0.0201486	0.362506	0.802622	0.0538216	-0.0310165	-0.0639805
C6orf89	0.0922662	0.059904	0.399412	0.0497801	0.15664	0.946468	0.00095885	0.959239	0.991539	0.140886	0.01367	0.0636294
C7	0	#NUM!	#NUM!	-0.327025	0.507572	0.955431	-0.24927	0.763568	0.936217	-0.287828	-0.303205	-0.634507
C7orf25	-0.0148327	0.941917	0.976869	0.671005	0.225419	0.946468	-0.733131	0.0260674	0.538273	-0.348651	-0.0216613	-0.484622
C7orf26	-0.1902	0.128411	0.480167	-0.159954	0.171085	0.946468	-0.0878551	0.267995	0.754038	-0.179315	-0.144622	-0.0819426
C7orf31	0.39832	0.3887	0.690783	-0.177702	0.299266	0.946468	0.0966683	0.488643	0.839291	0.47874	0.0026582	0.214847
C7orf50	-0.0270023	0.874283	0.948709	0.0250598	0.794352	0.98308	-0.112409	0.350508	0.795462	-0.208059	-0.169065	-0.119231
C7orf61	-0.910993	0.270627	0.603891	-0.0763258	0.929344	0.997732	-1.18687	0.179274	0.707889	-0.916657	-0.380401	-0.775143
C8G	1.02082	0.146666	0.496763	-0.0596628	0.849348	0.989491	-0.558488	0.0291082	0.539681	-0.125078	-0.637644	-0.338903
C8orf33	0.136078	0.0633494	0.404948	-0.0619493	0.0853606	0.946468	-0.135118	0.0474895	0.578793	0.0822725	-0.0931424	-0.153117
C8orf34	-0.0559036	0.810142	0.922898	-0.611875	0.208909	0.946468	-0.88521	0.335139	0.787717	0.264003	0.0822831	-1.01523
C8orf37	0.236907	0.0177101	0.314117	0.0645751	0.686888	0.976872	0.0900282	0.625088	0.89323	0.330769	0.0418649	0.104115
C8orf58	0.158369	0.277053	0.609162	-0.125608	0.114089	0.946468	0.0370777	0.804575	0.947403	0.018678	0.0216697	0.0738362
C8orf74	-0.919695	0.0909343	0.436057	1.26026	0.048061	0.946468	0.502166	0.59529	0.881307	-1.22165	-0.30494	1.22719
C8orf76	0.0792497	0.498402	0.748764	0.0234993	0.764183	0.982783	0.0443688	0.769445	0.937156	0.0753754	0.0521572	-0.0393138
C8orf82	-0.0644346	0.460255	0.723241	-0.0525341	0.751801	0.981215	0.0836371	0.438596	0.821718	-0.165254	-0.10024	0.0633139
C8orf86	-1.03423	0.192274	0.539098	-0.915706	0.16288	0.946468	1.04151	0.0690763	0.602021	-0.105457	0.0948833	0.320147
C8orf88	-0.0725491	0.499024	0.748899	-0.000927054	0.985517	0.999081	0.184058	0.310288	0.775096	0.149928	0.275297	0.122757
C9orf116	0.0334041	0.831786	0.931624	-0.200122	0.32145	0.946468	0.185157	0.0795804	0.617181	-0.158655	-0.271285	-0.0881446
C9orf131	1.05118	0.0608249	0.400456	-0.117151	0.901422	0.994468	-0.27657	0.753416	0.932847	1.25388	-1.06429	-0.0698267
C9orf152	-1.76602	0.064619	0.405789	0.182846	0.700593	0.977981	-0.583791	0.533639	0.855665	-0.855922	0.245647	-1.06337
C9orf153	-0.126413	0.868663	0.947021	0.778775	0.213044	0.946468	-1.32473	0.14728	0.685249	0.347586	1.38278	-0.958867
C9orf16	-0.411115	0.10213	0.447178	-0.0420523	0.771794	0.98308	-0.0607176	0.749502	0.931313	-0.482916	-0.163466	-0.0434964
C9orf24	0.318055	0.713853	0.876175	0.999034	0.18359	0.946468	0.0217661	0.958787	0.991539	0.765355	-0.285929	0.291385
C9orf40	0.0111243	0.910138	0.963668	0.0393788	0.487648	0.949282	0.0122214	0.849778	0.95985	0.100656	0.0134003	-0.0771154
C9orf43	0.306764	0.380606	0.686064	-0.0737376	0.516126	0.956933	0.0854709	0.758547	0.934668	0.465391	0.225482	0.0272166
C9orf64	0.115509	0.22212	0.564656	0.0323455	0.470026	0.948538	0.032354	0.591105	0.878979	0.187729	-0.0261511	-0.0353302
C9orf72	0.0156359	0.860152	0.943887	0.0954548	0.179269	0.946468	0.131484	0.0212062	0.531273	0.171632	0.0702202	0.172003
C9orf78	0.102331	0.0338771	0.348683	0.0521525	0.460203	0.948538	0.0108983	0.826328	0.95324	0.0264438	0.0237322	-0.0734241
C9orf85	-0.00469988	0.964644	0.98548	-0.0185404	0.80081	0.983987	0.0976313	0.300249	0.771093	0.135857	0.0798976	-0.106387
CA1	-0.213048	0.813302	0.924009	-0.0236793	0.978106	0.999081	0.452403	0.483869	0.837707	0.115653	0.174311	0.983139
CA11	-0.338382	0.0361407	0.353265	0.263814	0.0626758	0.946468	0.0897889	0.427585	0.815847	-0.399378	-0.115192	0.308956
CA12	-0.382123	0.0554532	0.393121	-0.143473	0.0965333	0.946468	0.0890491	0.439797	0.822333	-0.286881	-0.188661	0.0484857
CA13	0.0178607	0.717243	0.877742	0.0591859	0.358661	0.946468	0.124983	0.0876089	0.624869	0.00410427	0.0431944	-0.0512015
CA14	-0.582712	0.430503	0.706261	0.65973	0.080264	0.946468	-0.0241026	0.952821	0.989665	-0.366502	0.841416	0.804954
CA2	0.0686933	0.469695	0.729342	0.0665025	0.627062	0.969766	0.155376	0.094975	0.63384	0.231971	0.290465	0.212015
CA3	-0.35969	0.289425	0.61825	1.1468	0.0667943	0.946468	-0.748703	0.262293	0.749954	-0.396216	0.569544	-0.617986
CA5A	0.336462	0.423175	0.70055	0.198495	0.271537	0.946468	0.125695	0.650001	0.900241	0.602762	0.13806	0.354602
CA5B	0.150767	0.0109779	0.295662	0.0666836	0.518061	0.956933	-0.104441	0.269501	0.754154	0.221439	0.308868	0.0139194
CA6	0.439903	0.184252	0.532578	0.0489924	0.880649	0.991666	0.484457	0.0442521	0.57003	0.253889	0.562701	0.153538
CA9	-0.108626	0.650137	0.840269	0.213056	0.55833	0.960623	0.384573	0.0522164	0.583388	0.0247334	0.35576	0.319685
CAAP1	0.226225	0.0217239	0.324243	0.105685	0.323542	0.946468	0.108885	0.36748	0.805438	0.183402	0.0649269	-0.00561345
CAB39	-0.185431	0.162916	0.513407	-0.0535003	0.570146	0.963397	-0.0461219	0.231676	0.731307	-0.0489876	-0.0179547	-0.133152
CAB39L	-0.042936	0.734433	0.886788	0.120484	0.149969	0.946468	0.0370703	0.30437	0.771716	0.0905849	0.0981636	0.103451
CABCOCO1	0.329205	0.435562	0.709703	-0.0790837	0.717388	0.9791	-0.176367	0.865155	0.96427	1.0522	0.571995	-0.522107
CABIN1	-0.155068	0.263949	0.599518	-0.0116073	0.82014	0.985703	-0.129117	0.289243	0.764829	-0.248227	-0.168553	-0.105507
CABLES1	-0.384429	0.0055125	0.274968	0.0499171	0.697703	0.977981	0.0382697	0.623229	0.892624	-0.395804	-0.131678	0.0389871
CABLES2	-0.0421557	0.774469	0.906955	-0.0924724	0.193341	0.946468	-0.019673	0.821014	0.951575	-0.110109	0.0156183	0.23473
CABP1	-0.518561	0.162043	0.513017	0.325877	0.586649	0.964063	-0.674934	0.409776	0.813073	-0.603449	0.456461	-0.153429
CABP4	-0.486824	0.0990027	0.444615	0.280886	0.422038	0.946468	0.296967	0.122598	0.664376	-0.0525762	0.328904	0.591421
CABP7	-1.26707	0.165746	0.515389	-0.2227	0.705719	0.977981	0.658512	0.401691	0.813073	0.250344	-0.204259	0.646679
CABYR	-0.472258	0.167941	0.517177	0.197929	0.0955378	0.946468	0.30636	0.246784	0.7374	-0.273534	0.566447	0.222917
CACFD1	0.103747	0.535561	0.772245	0.0242812	0.743636	0.980875	-0.369591	0.153782	0.686378	-0.110974	0.135404	0.00786935
CACHD1	0.0318052	0.799109	0.917867	-0.0427194	0.599788	0.965823	-0.0706738	0.227857	0.729525	0.172081	0.0056857	0.0867205
CACNA1A	0.0447071	0.757077	0.898802	-0.00404815	0.970077	0.999081	0.255106	0.242393	0.734764	0.155339	0.109645	0.277521
CACNA1B	-0.20822	0.756545	0.898626	0.372168	0.241063	0.946468	0.518303	0.360728	0.801878	-0.260444	0.320249	0.899974
CACNA1C	-0.700343	0.413932	0.700037	-0.662347	0.0643338	0.946468	0.206133	0.53301	0.855252	-0.855511	0.280909	0.778738
CACNA1D	0.114795	0.730806	0.884274	-0.112654	0.701938	0.977981	0.333702	0.171871	0.70479	0.247663	-0.160882	0.417386
CACNA1F	0.325985	0.50037	0.749466	0.432674	0.433658	0.946792	0.425141	0.631464	0.895131	-1.07121	0.97954	-0.139857
CACNA1G	-0.384664	0.157646	0.509342	-0.131133	0.491211	0.950877	0.249851	0.282486	0.761893	-0.168658	0.0327932	0.411267
CACNA1H	-0.463536	0.100059	0.445137	0.0524157	0.711392	0.9791	-0.269808	0.301774	0.771093	-0.646031	-0.105053	-0.159949
CACNA1I	0.0303542	0.974092	0.990071	0.570471	0.531449	0.957979	0.929275	0.297527	0.770297	0.262127	0.275704	0.577889
CACNA2D1	0.0647452	0.570772	0.793472	0.0240301	0.776369	0.98308	-0.084963	0.108227	0.645515	0.0766349	-0.032459	-0.242738
CACNA2D3	-0.00208057	0.987015	0.994912	0.384462	0.0980896	0.946468	0.165508	0.0950975	0.63384	0.364975	0.53653	0.558418
CACNB1	-0.952464	0.00617026	0.277631	0.0271522	0.828464	0.98598	-0.342579	0.0923755	0.630785	-0.912951	-0.00448529	-0.0386465
CACNB2	0.0223838	0.450729	0.717833	0.0751091	0.729784	0.979605	0.392299	0.139562	0.678813	0.274596	0.513757	1.00664
CACNB3	-0.189449	0.18143	0.532578	-0.0396939	0.761595	0.982736	-0.0421558	0.698292	0.915367	-0.146978	-0.0740465	0.0647636
CACNB4	-0.582474	0.0216759	0.324243	-0.142982	0.587084	0.964063	0.276895	0.346197	0.792596	-0.406093	-0.599425	-0.325734
CACNG2	-1.27214	0.109008	0.453295	-1.19588	0.238779	0.946468	-0.37367	0.633677	0.895387	-0.911901	0.535197	-1.15677
CACNG3	-0.260112	0.717757	0.877811	0.175363	0.846028	0.989036	0.980162	0.172721	0.70533	-0.239667	0.486163	1.85245
CACNG7	-0.580981	0.42265	0.700037	0.119376	0.852156	0.989809	0.401236	0.618725	0.891433	-0.287828	-0.222389	0.730751
CACNG8	0.11309	0.582232	0.800187	0.139268	0.542035	0.958527	0.163488	0.582005	0.875391	-0.16217	0.233597	-0.0889854
CACTIN	-0.196424	0.331078	0.651019	-0.0350416	0.703712	0.977981	-0.237128	0.215685	0.721905	-0.430192	-0.171686	-0.108837
CACUL1	0.0179402	0.792193	0.9147	0.00255781	0.948158	0.998322	-0.0182545	0.759766	0.934751	0.140573	-0.0318694	-0.138559
CACYBP	0.283817	0.107919	0.452718	0.0765723	0.0684183	0.946468	0.0279024	0.836316	0.954917	0.354729	0.173402	-0.0527358
CAD	-0.281005	0.120837	0.471577	-0.0290227	0.670456	0.97485	-0.134732	0.33802	0.789322	-0.352103	-0.16405	-0.0506637
CADM1	0.0906887	0.329282	0.64941	-0.0136449	0.752822	0.981215	-0.0581558	0.179993	0.707889	0.183704	0.184268	0.041907
CADM2	-0.746123	0.0397903	0.359728	-0.400098	0.371342	0.946468	0.593685	0.0695069	0.603431	-0.549269	-0.773748	-0.0135418
CADM4	0.306755	0.103943	0.448924	-0.268889	0.189347	0.946468	0.175782	0.397538	0.813073	0.218412	-0.110298	-0.0698267
CADPS	0.267332	0.78319	0.910546	0.0047014	0.992541	0.999366	-0.884112	0.0983918	0.6385	1.57664	0.300724	-1.55275
CADPS2	-0.411705	0.709077	0.874074	0	#NUM!	#NUM!	-0.00383622	0.993895	0.999046	0.126034	-0.349382	-0.0316933
CAGE1	0.658059	0.138371	0.489376	1.32275	0.230311	0.946468	-0.735759	0.0635599	0.59904	1.24003	0.192323	-0.712993
CALB1	-0.487329	0.00752601	0.280407	-0.185531	0.19594	0.946468	0.135232	0.332141	0.785155	-0.478473	-0.259722	0.120186
CALCA	-1.13851	0.150065	0.500641	0.992724	0.299089	0.946468	0.361739	0.602355	0.884833	0.0423921	0.593612	0.466159
CALCB	0	#NUM!	#NUM!	-1.28511	0.193719	0.946468	-0.143762	0.874498	0.967517	-0.636172	0	0.525621
CALCOCO1	-0.403418	0.0139401	0.305968	-0.0453794	0.550059	0.959591	0.0510436	0.623679	0.892708	-0.298944	-0.0283609	0.201075
CALCOCO2	0.00752838	0.950513	0.980093	-0.0307536	0.34953	0.946468	0.0568093	0.422434	0.813073	0.234177	0.245366	0.161277
CALCR	-0.632168	0.38757	0.690533	0.444992	0.614633	0.966399	1.26444	0.077081	0.616909	-0.30552	0.784021	0.726225
CALCRL	0.786587	0.0654385	0.407296	0.28574	0.664408	0.97391	0.276948	0.202228	0.714505	0.756895	-0.390055	-0.654964
CALD1	0.0536245	0.393734	0.694543	0.080785	0.215436	0.946468	0.0389437	0.303416	0.771716	0.274861	0.289607	0.245432
CALHM1	-0.260849	0.688011	0.862714	-0.0162338	0.980217	0.999081	-0.0567183	0.915435	0.979121	-0.126499	0.337245	-0.418354
CALHM2	-0.267299	0.18731	0.534169	-0.326267	0.278322	0.946468	-0.226359	0.445673	0.824641	0.0493065	-0.21125	0.086477
CALHM3	-0.0808528	0.776206	0.907648	-0.216437	0.409948	0.946468	0.06727	0.847758	0.959521	-0.282451	-0.528581	-0.0231856
CALHM4	0.408773	0.717703	0.877811	-0.726315	0.520194	0.956933	0.282972	0.563277	0.868233	0.68738	-0.0469441	1.31514
CALHM5	0.433973	0.290489	0.61908	-0.0834345	0.764024	0.982783	0.20838	0.629424	0.894327	0.689136	0.222306	0.375433
CALHM6	-1.79088	0.00998438	0.294393	-0.0271267	0.969068	0.999081	-0.729398	0.410471	0.813073	-0.693466	1.1242	-0.245974
CALM1	0.143988	0.18656	0.5335	0.0273942	0.509193	0.956028	-0.088244	0.328672	0.783259	0.222229	0.101589	-0.0577115
CALM2	-0.0105564	0.870948	0.948069	0.028456	0.575644	0.963397	0.0144097	0.851771	0.960259	0.11155	0.119824	-0.000952838
CALM3	-0.0618956	0.485408	0.7383	-0.0256315	0.246995	0.946468	-0.046745	0.377122	0.809776	-0.0990251	-0.0839506	0.037287
CALML4	0.00362934	0.984641	0.994485	-0.261942	0.13399	0.946468	-0.182146	0.394634	0.813073	-0.24245	-0.188138	-0.365794
CALML6	-0.188746	0.797995	0.917425	-1.0273	0.190957	0.946468	0.321539	0.648963	0.8999	-0.902536	-1.03485	0.551653
CALN1	-0.0105053	0.984881	0.994547	-0.378039	0.607361	0.965823	0.149214	0.591135	0.878979	-0.122348	-0.0200759	-0.534977
CALR	-0.0262915	0.737435	0.888399	-0.00402006	0.921794	0.9966	-0.0782298	0.207532	0.716126	0.0262237	0.0142994	-0.0112559
CALR3	1.15269	0.10153	0.44626	-0.247306	0.778296	0.98308	1.05406	0.149062	0.68588	1.36438	0.577324	0.884662
CALU	0.1235	0.125788	0.477364	-0.00222484	0.954998	0.998401	-0.018157	0.778768	0.939697	0.319542	0.134632	0.0477557
CALY	-0.733091	0.291097	0.619806	0.180372	0.646459	0.972185	0.819397	0.409665	0.813073	-0.0439316	0.117958	0.159753
CAMK1	-0.0664607	0.741152	0.890302	0.0456499	0.452662	0.948538	-0.0512752	0.687643	0.911874	-0.118148	0.0379009	0.0455012
CAMK1D	0.603151	0.00420309	0.259265	-0.0803474	0.252294	0.946468	0.130926	0.06091	0.593286	0.557158	0.0408607	0.130217
CAMK2A	0.565041	0.250114	0.58872	1.5745	0.0669568	0.946468	0.874476	0.194012	0.710562	1.11657	1.38279	1.97537
CAMK2B	-0.132005	0.786571	0.912027	-0.425735	0.123329	0.946468	-0.14132	0.404067	0.813073	-0.275213	-0.34137	-0.257014
CAMK2D	0.0449778	0.689705	0.863765	0.0461451	0.432734	0.946792	-0.0740582	0.333129	0.785933	0.17268	0.130055	-0.147651
CAMK2G	-0.221024	0.0452492	0.369125	0.0147123	0.680154	0.976548	-0.112773	0.0561567	0.588991	-0.239397	0.0565531	-0.15921
CAMK2N1	-0.369632	0.0536181	0.38871	-0.184308	0.173447	0.946468	-0.190326	0.245062	0.736216	-0.167085	-0.263416	-0.112759
CAMK2N2	0.0809472	0.81488	0.92436	0.0134531	0.955587	0.998401	0.11616	0.613898	0.890015	0.0910227	0.112277	0.216486
CAMK4	0.248369	0.122729	0.473393	-0.0188642	0.868653	0.990817	0.15599	0.0503604	0.583365	0.26502	-0.0754544	0.0233751
CAMKK1	-0.0140938	0.904948	0.961318	-0.0218563	0.716613	0.9791	-0.0492318	0.656166	0.901124	-0.287818	-0.211312	-0.059205
CAMKK2	-0.271884	0.0519257	0.384446	0.0427271	0.016785	0.946468	-0.0146959	0.802969	0.94676	-0.297621	-0.140741	-0.00563732
CAMKMT	0.169911	0.354599	0.666325	0.00571458	0.957079	0.998401	0.0629603	0.669814	0.906078	0.0723028	-0.0673613	-0.123257
CAMKV	0.51937	0.154042	0.504972	-0.0392156	0.903363	0.994991	0.102985	0.849911	0.95985	-0.198441	-0.472679	-0.610275
CAMLG	-0.369954	0.00419531	0.259265	-0.00988544	0.880254	0.991666	-0.0549144	0.0113588	0.499633	-0.175943	-0.0394369	-0.0921874
CAMSAP1	0.040452	0.42056	0.700037	-0.0166673	0.473879	0.948598	-0.142761	0.0901536	0.628205	0.00674372	-0.0964159	-0.198968
CAMSAP2	0.0567469	0.546758	0.779202	0.0357977	0.272059	0.946468	0.0594316	0.429036	0.816459	0.130528	0.0573249	-0.0169671
CAMSAP3	-0.501156	0.169115	0.518284	0.179953	0.261669	0.946468	-0.084109	0.804845	0.947487	-0.421118	-0.0787012	0.0917398
CAMTA1	0.173782	0.161524	0.512975	-0.0368986	0.697545	0.977981	0.0108234	0.896242	0.974767	0.240563	0.0040033	0.0150081
CAMTA2	-0.326584	0.132966	0.485383	-0.0723534	0.195198	0.946468	-0.0701918	0.66711	0.90569	-0.354444	-0.187608	0.0343578
CAND1	0.182699	0.0389721	0.359689	0.0475189	0.296343	0.946468	0.0363288	0.684343	0.910736	0.244962	0.110874	-0.00941409
CAND2	-0.532389	0.143243	0.493438	0.241781	0.501337	0.953258	-0.0975594	0.854388	0.96098	0.0559499	-0.0641469	-0.766569
CANT1	-0.00591588	0.934712	0.973902	0.00986779	0.798655	0.9832	-0.0578323	0.441823	0.823066	-0.0531835	-0.101113	0.023472
CANX	0.0772554	0.2227	0.565511	0.0224127	0.612687	0.965966	-0.0804342	0.121582	0.662797	0.192168	0.0674335	-0.0474713
CAP1	0.173953	0.0379232	0.358012	-0.0535363	0.100754	0.946468	-0.0673462	0.338817	0.789937	0.227338	0.0443945	-0.0578178
CAP2	0.0947245	0.268299	0.602346	0.0521833	0.393272	0.946468	-0.157226	0.0344344	0.54674	0.0926944	0.0628761	-0.119035
CAPG	-0.131395	0.414155	0.700037	-0.0303057	0.750465	0.981215	-0.0499666	0.593034	0.880067	-0.209235	-0.0881947	-0.0503252
CAPN1	-0.235868	0.29226	0.620955	-0.0462592	0.305901	0.946468	-0.125462	0.402279	0.813073	-0.246935	-0.133649	-0.0561077
CAPN10	-0.433309	0.0640976	0.40528	-0.0875185	0.526377	0.956933	-0.0472969	0.835186	0.954502	-0.603547	-0.195818	0.0506381
CAPN12	-0.173549	0.471301	0.730715	-0.14416	0.403009	0.946468	0.199538	0.256805	0.743849	-0.112608	0.304331	0.656663
CAPN15	-0.406031	0.174835	0.52511	-0.0289533	0.771233	0.98308	-0.456333	0.184201	0.707889	-0.681032	-0.255143	-0.37087
CAPN2	0.0745461	0.0730733	0.418815	-0.0308486	0.658947	0.972892	-0.206809	0.0200017	0.528596	0.11392	-0.0486373	-0.222796
CAPN3	-0.250332	0.749736	0.895118	0.382789	0.127419	0.946468	-1.34997	0.00805141	0.465368	-0.0961741	0.528954	-0.714117
CAPN5	-0.0106994	0.945076	0.9778	-0.0530455	0.700864	0.977981	-0.126979	0.305079	0.772364	-0.109621	-0.15596	-0.190857
CAPN7	0.0231908	0.721605	0.87971	0.0353263	0.591027	0.964666	0.0156588	0.865278	0.96427	0.128943	0.0815294	-0.0749027
CAPN8	0.024427	0.968722	0.987583	-0.369965	0.610725	0.965966	1.45503	0.184885	0.707889	-0.599854	-0.437648	0.846016
CAPN9	-0.74718	0.24104	0.58082	-0.886279	0.202315	0.946468	0.497846	0.42265	0.813073	-0.687619	-1.16923	-0.544683
CAPNS1	-0.170432	0.173099	0.52296	-0.115083	0.04468	0.946468	-0.0474984	0.374696	0.808957	-0.145168	-0.10325	0.0911348
CAPNS2	0.447963	0.615363	0.819815	0.0368728	0.951	0.998401	-0.15975	0.863292	0.963598	0.235368	0.990055	-0.434879
CAPRIN1	0.148217	0.0397098	0.359728	0.0303554	0.40272	0.946468	-0.168144	0.0178523	0.526314	0.185058	0.0355317	-0.184929
CAPRIN2	-0.237475	0.143182	0.493438	-0.0362597	0.676943	0.975962	0.014833	0.881688	0.969763	-0.11599	0.0477265	-0.0933017
CAPS	-0.714244	0.00567766	0.274968	-0.142354	0.593023	0.96513	0.85059	0.155651	0.688271	-0.538112	0.0388833	-0.182996
CAPS2	0.107693	0.392343	0.693543	-0.088973	0.380835	0.946468	-0.399966	0.131224	0.674743	0.224081	0.281332	-0.350929
CAPSL	1.05146	0.261744	0.597695	-0.00740254	0.991369	0.999148	-0.451969	0.481893	0.837105	0.42415	-0.158665	-0.22391
CAPZA1	0.0910752	0.344531	0.660058	0.021783	0.706893	0.978349	-0.0424441	0.529774	0.852989	0.159105	0.0239773	-0.175294
CAPZA2	0.0337258	0.743702	0.891751	0.0125016	0.865682	0.99041	0.0166466	0.887143	0.971285	0.0985517	0.112635	-0.0599437
CAPZB	0.121134	0.0794077	0.424195	-0.0522785	0.145981	0.946468	-0.106235	0.0166996	0.522426	0.0311334	-0.111388	-0.107275
CARD10	-0.471629	0.0434234	0.366084	-0.110795	0.0821661	0.946468	-0.061655	0.708714	0.918858	-0.57992	-0.294571	0.0250891
CARD11	-0.384873	0.443957	0.714418	-0.0428756	0.958564	0.998401	0.981943	0.10778	0.645244	-0.173184	-0.360504	-0.0900749
CARD14	-0.186591	0.298885	0.626118	0.0670647	0.452038	0.948538	0.26145	0.17782	0.707889	-0.222286	0.104376	0.490522
CARD16	0.204402	0.494576	0.745775	-0.20154	0.394308	0.946468	0.0728582	0.68191	0.910448	-0.210848	-0.0720387	-0.366356
CARD19	-0.190711	0.203642	0.550817	-0.144538	0.226404	0.946468	-0.00424822	0.948965	0.988218	-0.297038	-0.1226	-0.00781679
CARD6	0.334633	0.0302459	0.341393	0.0280002	0.733882	0.980387	-0.11771	0.359363	0.801225	0.304489	-0.015598	-0.284413
CARD8	-0.12364	0.249583	0.588491	0.132002	0.139517	0.946468	0.253666	0.0774577	0.616909	-0.106361	0.113934	0.168452
CARD9	-0.20417	0.540729	0.775606	-0.547569	0.034658	0.946468	-1.08752	0.0217183	0.531273	-0.908409	-0.0644715	-0.540095
CARF	0.17127	0.396156	0.696533	0.246896	0.162829	0.946468	-0.102676	0.477964	0.836159	0.0842058	0.392015	-0.036825
CARHSP1	0.117965	0.160309	0.512198	-0.0520499	0.565536	0.962695	-0.0817384	0.126687	0.669864	-0.00306595	-0.0495792	-0.183655
CARM1	-0.319467	0.124406	0.475609	-0.0553284	0.196082	0.946468	-0.139299	0.334366	0.787041	-0.416218	-0.249955	-0.0949415
CARMIL1	0.310132	0.0028164	0.248088	0.00408406	0.91607	0.996214	-0.0308571	0.460352	0.829636	0.422018	0.0582678	-0.0268689
CARMIL2	-0.580698	0.0144388	0.305968	0.0245857	0.844411	0.988077	-0.357706	0.268849	0.754038	-0.571379	-0.331604	-0.271969
CARMIL3	-0.4199	0.480045	0.736166	0.614014	0.07364	0.946468	0.382226	0.731802	0.92595	-1.19253	0.0514592	0.689193
CARNMT1	-0.381109	0.0568373	0.395511	0.0489587	0.544988	0.958599	0.0862316	0.249839	0.738874	-0.343667	-0.0873693	-0.0988677
CARNS1	-0.514225	0.127628	0.478529	-0.853565	0.170957	0.946468	0.0338668	0.932104	0.983768	-0.39132	-0.902951	0.34251
CARS2	0.0803234	0.220838	0.563323	0.0213235	0.637377	0.971296	0.062578	0.0954131	0.634859	0.0184698	0.0179874	0.124213
CASC1	-0.406809	0.329069	0.64941	0.209967	0.523789	0.956933	0.566095	0.523855	0.850759	-0.100367	0.770536	0.579197
CASC3	-0.0159402	0.686992	0.862067	-0.0238011	0.451261	0.948538	-0.0232391	0.294033	0.76865	-0.0105632	-0.0637438	0.00471859
CASC4	0.0013926	0.98683	0.994905	0.0104249	0.851759	0.989809	-0.0728864	0.288106	0.764284	0.18247	0.0676601	-0.0972683
CASD1	-0.177591	0.427138	0.70402	0.0392181	0.710959	0.9791	0.0967747	0.228416	0.729791	-0.0798291	-0.0761895	-0.0641142
CASK	0.221745	0.0151575	0.306221	-0.0423829	0.45057	0.948538	-0.113496	0.14136	0.68133	0.28107	0.0743729	-0.0216641
CASKIN1	-0.237565	0.52507	0.765674	0.788595	0.173349	0.946468	0.199872	0.755387	0.933333	-0.305389	0.388026	0.0774738
CASKIN2	-0.245162	0.262173	0.598021	0.0473061	0.412957	0.946468	-0.116338	0.547136	0.86177	-0.309512	-0.0805374	0.0627684
CASP1	0.328155	0.0520341	0.384641	-0.193076	0.392193	0.946468	0.137224	0.643079	0.898079	0.111022	-0.404673	-0.0892959
CASP10	0.0782657	0.447252	0.715922	-0.0622017	0.753169	0.981215	-0.0365628	0.839125	0.956261	0.189309	-0.115171	-0.188305
CASP14	-0.0445926	0.928949	0.971238	-1.77318	0.0117604	0.946468	-1.36184	0.06295	0.59904	-0.202326	-0.243058	-1.40238
CASP2	-0.0370869	0.457579	0.72172	-0.101967	0.300611	0.946468	0.0607786	0.248751	0.737959	0.0138616	-0.0464361	0.192475
CASP3	0.0442563	0.55967	0.787703	-0.0225045	0.776043	0.98308	0.00440262	0.957473	0.990976	0.203595	0.112252	-0.103943
CASP4	0.229095	0.134173	0.486066	-0.154386	0.0633393	0.946468	0.0105809	0.944809	0.986983	0.184165	-0.165314	-0.208118
CASP6	0.142958	0.109462	0.453864	0.133955	0.0312233	0.946468	0.0972419	0.367493	0.805438	0.233427	0.24025	0.118004
CASP7	0.247421	0.0831974	0.428311	0.000566614	0.981055	0.999081	-0.015014	0.840441	0.95653	0.282498	0.100804	0.035846
CASP8	0.0354608	0.714328	0.876413	0.000468772	0.994115	0.999437	0.143388	0.149198	0.68588	0.0618183	0.0455237	0.122029
CASP8AP2	0.366992	0.0540628	0.390426	0.156125	0.150594	0.946468	-0.133799	0.192676	0.709948	0.46039	0.329169	-0.167822
CASP9	-0.186916	0.087877	0.432606	0.0696107	0.348861	0.946468	0.24033	0.00660712	0.45905	0.0351681	0.210896	0.373111
CASQ2	0.84719	0.0920483	0.436333	-1.34365	0.0642186	0.946468	-1.11941	0.115227	0.655729	0.330329	-0.914675	-1.06436
CASR	0.432882	0.215595	0.558939	0.222107	0.211331	0.946468	0.170484	0.18685	0.707889	0.594281	0.132845	0.295245
CASS4	0.454366	0.550998	0.781789	-0.230729	0.0702548	0.946468	-0.0288076	0.948542	0.988218	-0.250322	-0.00506582	0.448341
CAST	0.000261929	0.997418	0.998682	0.0220757	0.709485	0.979055	0.0651864	0.410875	0.813073	0.0287057	0.0197014	0.000308188
CASTOR1	-0.747949	0.341399	0.658291	-0.385713	0.687795	0.977003	-0.406363	0.37244	0.808535	-0.842497	-0.256472	0.301293
CASTOR2	-0.496626	0.0336626	0.348683	0.12539	0.218821	0.946468	0.180584	0.244215	0.735653	-0.361065	0.00773645	0.170825
CASTOR3	-0.115313	0.340625	0.657772	0.0946523	0.301623	0.946468	0.221868	0.118984	0.659625	0.0264691	0.297587	0.441243
CASZ1	-0.380136	0.132632	0.484639	-0.169893	0.180455	0.946468	-0.0493829	0.806827	0.948084	-0.266317	-0.0943547	0.169676
CAT	0.0223073	0.591066	0.805774	-0.0102741	0.828212	0.98598	0.0200911	0.699223	0.915807	0.0250478	0.0700504	0.0263685
CATIP	0.238184	0.557838	0.78655	0.858862	0.464996	0.948538	0.863057	0.37268	0.808535	0.244371	0.0979312	-0.106706
CATSPER1	0.127219	0.438006	0.710876	-0.355564	0.278801	0.946468	-0.0193553	0.933636	0.98423	-0.218947	-0.383562	-0.0478021
CATSPER2	-0.019516	0.943229	0.977409	0.145934	0.425775	0.946468	0.0353516	0.795627	0.945256	0.114674	0.377985	0.21954
CATSPER3	-0.547133	0.16155	0.512975	0.175177	0.114061	0.946468	-0.0473612	0.904668	0.976198	-0.411297	0.521291	-0.0541326
CATSPERB	0.0716362	0.918777	0.967276	-0.338653	0.357793	0.946468	-0.555878	0.250865	0.739276	0.38819	0.373947	-0.0153638
CATSPERD	0.0258812	0.974789	0.990455	0.483506	0.557155	0.960482	-0.391357	0.441448	0.822731	-0.346836	0.370143	0.934747
CATSPERE	-0.0383923	0.937085	0.974791	-0.213555	0.773408	0.98308	-0.588056	0.096138	0.635399	0.0584842	-0.406468	-0.302836
CATSPERG	0.442662	0.0928044	0.437597	0.995544	0.0317367	0.946468	-0.242057	0.622433	0.892444	0.115093	0.833761	-0.0964285
CATSPERZ	-0.16884	0.530643	0.769152	-0.543143	0.230525	0.946468	0.473156	0.411344	0.813073	-0.606713	-0.531551	0.25878
CAV1	-0.135223	0.177108	0.528001	-0.0512855	0.223542	0.946468	0.0232827	0.719589	0.922439	-0.00481773	0.0534732	0.0482019
CAV2	-0.199928	0.0831202	0.428311	-0.095738	0.298773	0.946468	-0.0851186	0.304506	0.771716	-0.217995	-0.0826936	-0.103406
CAVIN1	-0.18095	0.100181	0.445137	-0.0840339	0.106799	0.946468	-0.0665784	0.443076	0.82404	-0.165752	-0.172467	-0.0165726
CAVIN2	0.300321	0.283229	0.614379	-0.0267952	0.854702	0.989809	0.807039	0.0121829	0.506591	0.451352	0.322418	0.873307
CAVIN3	0.0484998	0.683165	0.859634	-0.181053	0.194924	0.946468	-0.0685585	0.481916	0.837105	-0.0203695	-0.0282072	-0.0493788
CAVIN4	-0.236813	0.539987	0.775329	0.0335432	0.85882	0.989991	0.0445618	0.850028	0.95985	-0.0883774	0.0526798	-0.152423
CBARP	-0.953138	0.00791856	0.280407	0.162094	0.16157	0.946468	-0.0432291	0.868517	0.965279	-0.751069	0.00838691	0.160612
CBFA2T2	-0.185205	0.0126754	0.301448	0.007596	0.693928	0.977699	0.0173636	0.794375	0.944971	-0.0600791	0.00495719	0.0920585
CBFA2T3	-0.384895	0.621491	0.822988	0.174648	0.633035	0.971096	0.561166	0.329369	0.78352	-1.03825	0.106976	0.891389
CBFB	-0.367702	0.0858003	0.43097	-0.0353227	0.677041	0.975962	0.0922417	0.160415	0.693123	-0.238341	-0.0994782	-0.0705743
CBL	-0.238171	0.0372042	0.356329	-0.0173186	0.753528	0.981215	0.0357921	0.320488	0.780281	-0.00952659	0.0431318	0.104377
CBLB	0.206886	0.0731361	0.418815	0.0139362	0.873092	0.991162	0.147114	0.0293329	0.539681	0.288964	0.110736	0.224884
CBLC	0	#NUM!	#NUM!	0.310767	0.714875	0.9791	0.175366	0.796592	0.945915	0	0.832581	0.16504
CBLL1	-0.0772939	0.30063	0.62724	0.0119902	0.847676	0.989217	-0.104288	0.108376	0.645515	-0.112788	-0.0940564	-0.167793
CBLN3	-0.144117	0.804447	0.920925	0.176672	0.659118	0.972892	-0.201985	0.371589	0.808019	-0.0587482	-0.0795776	-0.261419
CBR1	-0.0904808	0.302542	0.627752	-0.00864805	0.863806	0.99041	0.0563695	0.244571	0.735653	-0.0705121	-0.0284225	0.0222598
CBR3	-0.0406746	0.848824	0.939511	0.105592	0.391201	0.946468	0.269101	0.189426	0.708207	0.432472	0.358622	0.679684
CBR4	0.0629861	0.451531	0.718387	0.111309	0.0738237	0.946468	0.0774602	0.332122	0.785155	0.10836	0.0381812	-0.0494941
CBS	-0.239527	0.0896324	0.435281	-0.0213523	0.806887	0.983987	0.0663631	0.494152	0.841217	-0.258873	-0.146577	0.116345
CBSL	-1.49186	0.312036	0.635964	-0.204378	0.638581	0.971354	-0.228907	0.826111	0.953166	-1.8034	-0.352849	0.439928
CBWD1	0.151472	0.273794	0.606103	0.122579	0.0911885	0.946468	-0.0207821	0.851761	0.960259	0.0668006	0.130629	0.102238
CBWD2	0.133535	0.353782	0.665664	0.166754	0.069505	0.946468	-0.0162315	0.824616	0.95273	0.233353	0.198472	-0.00203434
CBWD3	-0.394241	0.380867	0.686269	-0.106348	0.655894	0.972892	0.0942924	0.0195627	0.526314	-0.446449	-0.0550334	-0.0247134
CBWD5	0.0640097	0.622014	0.823386	-0.00337363	0.943496	0.998039	0.0901843	0.415842	0.813073	0.0135856	0.0849472	-0.0719004
CBWD6	0.87811	0.184303	0.532578	0.562877	0.327876	0.946468	-0.120783	0.478722	0.836159	0.818837	0.545803	-0.0165321
CBX1	0.0845783	0.225633	0.566234	0.0648338	0.05983	0.946468	-0.0045446	0.940906	0.986384	0.145251	0.116798	-0.00719479
CBX2	-0.262407	0.14041	0.491081	-0.0368814	0.451472	0.948538	-0.104003	0.378495	0.810017	-0.304812	-0.147129	0.0172756
CBX3	0.197029	0.192203	0.539098	0.0660548	0.295368	0.946468	-0.00612351	0.947385	0.98801	0.228354	0.14752	-0.0917947
CBX4	-0.336264	0.0356629	0.352641	0.043075	0.388509	0.946468	0.193825	0.175434	0.707889	-0.245094	-0.0164394	0.356217
CBX5	0.00573904	0.926348	0.970406	0.0328708	0.3571	0.946468	0.248718	0.0253844	0.537319	0.117387	0.0426403	0.183855
CBX6	-0.447244	0.0323676	0.344877	-0.0952095	0.254256	0.946468	-0.0300867	0.820485	0.951511	-0.398526	-0.241306	0.0499939
CBX7	0.109938	0.544644	0.777931	0.189673	0.536239	0.957979	0.0864744	0.835641	0.954571	0.0825472	0.0777045	0.0339899
CBX8	-0.373806	0.0244373	0.329173	0.0337288	0.716566	0.9791	-0.0437844	0.75207	0.932063	-0.430994	-0.0241852	0.151173
CBY1	0.0819395	0.249015	0.588218	-0.0935136	0.324952	0.946468	0.0483492	0.652793	0.900776	0.0144865	-0.115107	0.0712325
CC2D1A	-0.219863	0.270089	0.603638	-0.0551941	0.425075	0.946468	-0.176502	0.455866	0.827372	-0.375797	-0.200518	-0.0752307
CC2D1B	0.0895507	0.41003	0.700037	0.00646106	0.839128	0.986599	-0.141771	0.185005	0.707889	0.0161856	-0.076635	-0.0601287
CC2D2A	0.0517451	0.640153	0.834007	-0.0251431	0.518369	0.956933	-0.113062	0.142154	0.681582	0.0819423	0.0555311	-0.0597941
CC2D2B	0.233888	0.626586	0.825969	0.0572995	0.927439	0.997732	-0.00160889	0.995627	0.999171	0.190494	-0.139323	0.209968
CCAR1	0.165273	0.193465	0.540024	0.0682322	0.113765	0.946468	-0.00840812	0.902325	0.975529	0.204162	0.14292	-0.0479296
CCAR2	-0.0252414	0.838121	0.934512	-0.0175181	0.689974	0.97717	-0.086416	0.274661	0.757617	-0.0986677	-0.127582	-0.0424457
CCBE1	0.353635	0.240142	0.579935	0.0879105	0.342453	0.946468	0.272191	0.287648	0.764284	-0.147658	-0.248389	-0.0450774
CCDC102A	-0.594598	0.0715236	0.417323	0.0107944	0.959516	0.998401	-0.25595	0.23117	0.731096	-0.322601	0.0140914	-0.00954686
CCDC102B	0.669823	0.0698693	0.415014	-0.0982919	0.803743	0.983987	0.00351888	0.992962	0.999046	0.269699	0.304295	0.240145
CCDC103	0.332436	0.463181	0.724532	-0.17275	0.575814	0.963397	0.517773	0.247578	0.737803	0.0204925	-0.128995	0.608862
CCDC106	-0.244525	0.267319	0.601703	0.00140885	0.972829	0.999081	-0.150803	0.377533	0.809776	-0.404686	-0.126376	-0.0228654
CCDC107	-0.020254	0.906251	0.961879	0.0503912	0.735484	0.980654	-0.062736	0.383394	0.81242	-0.0431061	0.0324282	0.10082
CCDC110	0.246067	0.593069	0.807202	-0.193756	0.554724	0.960482	-0.164265	0.759348	0.934751	0.668122	-0.214667	-0.115284
CCDC112	0.0995932	0.615707	0.819815	0.12446	0.191137	0.946468	0.13314	0.374926	0.809223	0.114475	0.318436	0.0882305
CCDC113	0.299462	0.0258357	0.333034	0.125648	0.217063	0.946468	-0.0209669	0.809503	0.948832	0.282382	0.0676575	-0.154848
CCDC114	0.112167	0.846599	0.938769	-0.412047	0.282612	0.946468	0.342155	0.603321	0.885095	0.0456723	0.00178899	0.257026
CCDC115	-0.178949	0.0653861	0.407296	-0.0551524	0.491467	0.950877	-0.109209	0.247126	0.737803	-0.149095	-0.113737	-0.0911107
CCDC116	-0.977845	0.0277362	0.334367	-0.118043	0.759626	0.982736	-0.145122	0.823541	0.95224	-1.08435	-0.362266	-0.538425
CCDC117	-0.0542866	0.444071	0.714418	0.0373052	0.39351	0.946468	-0.162975	0.0518799	0.583388	0.0670728	-0.00337289	-0.255244
CCDC12	0.219694	0.0705881	0.415014	-0.0454716	0.467992	0.948538	0.0363965	0.602409	0.884833	-0.0150916	-0.0328868	0.0215601
CCDC120	-0.214181	0.264483	0.599771	-0.0700564	0.495175	0.952076	0.121853	0.367261	0.805438	-0.153624	-0.0532413	0.282524
CCDC121	0.885971	0.0992595	0.444904	-0.148258	0.385214	0.946468	-0.775996	0.11492	0.655729	0.514214	0.198198	-0.548104
CCDC122	0.223313	0.386474	0.689621	0.261364	0.108483	0.946468	0.0275448	0.866498	0.9645	0.220244	0.546838	0.167649
CCDC124	-0.204279	0.346672	0.66084	-0.0789077	0.386401	0.946468	-0.137883	0.375201	0.809466	-0.32728	-0.238043	-0.115933
CCDC125	0.217008	0.101798	0.446602	0.115969	0.156071	0.946468	0.0968733	0.202888	0.714505	0.218774	0.200039	-0.0776238
CCDC126	-0.167419	0.2571	0.593318	-0.0433187	0.727721	0.979475	0.212507	0.503025	0.843586	-0.262612	0.0915229	-0.0732625
CCDC127	-0.1418	0.0177499	0.314524	-0.00786623	0.868978	0.990817	0.0182063	0.573657	0.872275	-0.112891	-0.0579192	0.027426
CCDC13	-0.274243	0.489623	0.741818	0.127669	0.867109	0.990611	-0.35145	0.660726	0.90324	0.936276	0.107927	-0.285373
CCDC130	-0.288659	0.125565	0.4773	-0.0535823	0.572518	0.963397	-0.0975037	0.52801	0.852504	-0.176825	-0.0511383	0.0414666
CCDC134	-0.0370917	0.846681	0.938804	0.00057092	0.994225	0.999437	-0.0113941	0.909343	0.977682	-0.168727	-0.18944	0.0153887
CCDC136	0.202374	0.208787	0.553542	0.0796554	0.583757	0.963397	0.58255	0.109624	0.646302	0.228465	0.335375	0.49079
CCDC137	0.0770644	0.535437	0.772245	0.00734842	0.782316	0.98308	-0.264218	0.0569847	0.590124	-0.0891043	-0.19118	-0.292024
CCDC138	0.137256	0.318085	0.639693	0.130312	0.0887399	0.946468	0.106338	0.447373	0.824668	0.211366	0.151623	-0.0809901
CCDC14	0.275196	0.148798	0.499342	0.0255978	0.818551	0.98559	0.151936	0.183932	0.707889	0.28863	0.198195	0.200697
CCDC141	0.13149	0.588012	0.804011	-0.2002	0.216489	0.946468	-0.87847	0.137578	0.677647	-0.131597	-0.519896	-0.608539
CCDC142	-0.270547	0.0484465	0.378259	-0.0174599	0.80466	0.983987	0.0351858	0.740503	0.927522	-0.355653	-0.144828	0.103138
CCDC144A	0.403599	0.331446	0.651243	0.00425154	0.97821	0.999081	0.0953609	0.613879	0.890015	0.744883	0.206148	-0.0551262
[truncated: 13,676 more rows]

## Sheet: Supplementary Data 2
Supplementary Table 1. Differential expression, gene ontology enrichment and time series transcriptomic analysis of cells expressing ID2 Ser-5D.
Supplementary Table 1b. Gene ontology enrichment analysis between ID2 Ser-5D versus wt expressing samples collected 10 h after double thymidine block.
Pathway	Sign	logit2_NES	pValue	qValue
GO_NUCLEAR_NUCLEOSOME	down	-1.84817	1.00224e-06	0.000783752
GO_PODOSOME	down	-1.34605	0.00055397	0.0541505
GO_NAD_DEPENDENT_PROTEIN_DEACETYLASE_ACTIVITY	down	-1.22998	0.00409634	0.133985
HALLMARK_MYC_TARGETS_V2	down	-1.16344	4.68926e-07	0.0007334
GO_MRNA_CLEAVAGE_FACTOR_COMPLEX	down	-1.15245	0.00676533	0.167343
GO_REGULATION_OF_GENE_SILENCING_BY_RNA	down	-1.12307	0.00411208	0.133985
GO_REGULATION_OF_POSTTRANSCRIPTIONAL_GENE_SILENCING	down	-1.12307	0.00411208	0.133985
GO_REGULATION_OF_GENE_SILENCING	down	-1.08365	2.56285e-05	0.00751557
GO_DNA_REPLICATION_DEPENDENT_NUCLEOSOME_ORGANIZATION	down	-1.02712	0.00212498	0.0931812
GO_DNA_REPLICATION_DEPENDENT_NUCLEOSOME_ASSEMBLY	down	-1.02712	0.00212498	0.0931812
GO_SULFUR_COMPOUND_TRANSMEMBRANE_TRANSPORTER_ACTIVITY	down	-1.02039	0.00398569	0.13263
GO_BINDING_OF_SPERM_TO_ZONA_PELLUCIDA	down	-1.01687	0.0059938	0.158886
GO_CHROMATIN_SILENCING_AT_RDNA	down	-1.0013	0.00156192	0.0763722
GO_DNA_PACKAGING_COMPLEX	down	-0.986067	3.83736e-06	0.00215147
GO_IRE1_MEDIATED_UNFOLDED_PROTEIN_RESPONSE	down	-0.98202	3.69057e-05	0.00816802
GO_DNA_REPLICATION_INITIATION	down	-0.934876	0.00352518	0.126261
Pentose_phosphate_pathway	down	-0.917436	0.00776357	0.177691
GO_SULFUR_COMPOUND_TRANSPORT	down	-0.909124	0.00447512	0.140935
GO_REGULATION_OF_MITOPHAGY	down	-0.872663	0.00151858	0.0757995
GO_SEMAPHORIN_PLEXIN_SIGNALING_PATHWAY	down	-0.831266	0.00467637	0.140935
GO_CD4_POSITIVE_ALPHA_BETA_T_CELL_ACTIVATION	down	-0.831017	0.00789526	0.177821
GO_SMALL_SUBUNIT_PROCESSOME	down	-0.823552	0.0074205	0.175843
GO_CYTOPLASMIC_STRESS_GRANULE	down	-0.812484	0.00821205	0.181108
GO_CHROMATIN_SILENCING	down	-0.809758	0.000122928	0.0164794
GO_O_ACYLTRANSFERASE_ACTIVITY	down	-0.783251	0.00471855	0.141016
GO_CYTOPLASMIC_SEQUESTERING_OF_PROTEIN	down	-0.781627	0.00480143	0.142368
GO_PRERIBOSOME	down	-0.766591	0.000702967	0.0588986
GO_PROTEASOME_COMPLEX	down	-0.754585	0.000196515	0.0249203
GO_RESPONSE_TO_NERVE_GROWTH_FACTOR	down	-0.742486	0.00996256	0.199542
GO_PROTEIN_DEACETYLASE_ACTIVITY	down	-0.713641	0.00658267	0.165165
GO_REGULATION_OF_MRNA_SPLICING_VIA_SPLICEOSOME	down	-0.69832	0.00233441	0.0995733
GO_REGULATION_OF_MRNA_METABOLIC_PROCESS	down	-0.677661	3.82373e-05	0.00816802
GO_MRNA_3_UTR_BINDING	down	-0.672599	0.00789569	0.177821
GO_CELLULAR_RESPONSE_TO_TOPOLOGICALLY_INCORRECT_PROTEIN	down	-0.667455	4.94867e-05	0.00986819
GO_POSITIVE_REGULATION_OF_GENE_EXPRESSION_EPIGENETIC	down	-0.660361	0.00134672	0.0716087
GO_ER_ASSOCIATED_UBIQUITIN_DEPENDENT_PROTEIN_CATABOLIC_PROCESS	down	-0.659252	0.00337464	0.122743
GO_ERAD_PATHWAY	down	-0.643341	0.00177251	0.0823428
GO_REGULATION_OF_RNA_SPLICING	down	-0.633077	0.000628893	0.0556748
GO_NEGATIVE_REGULATION_OF_GENE_EXPRESSION_EPIGENETIC	down	-0.62466	0.000794393	0.0611032
GO_MULTICELLULAR_ORGANISMAL_MACROMOLECULE_METABOLIC_PROCESS	down	-0.613035	0.00379869	0.128952
GO_REGULATION_OF_PROTEIN_TARGETING_TO_MITOCHONDRION	down	-0.608346	0.00123672	0.0707648
GO_MRNA_3_END_PROCESSING	down	-0.599067	0.00308167	0.118518
GO_NUCLEOLAR_PART	down	-0.597351	0.00720067	0.173259
GO_RNA_3_END_PROCESSING	down	-0.594457	0.000716508	0.0589799
GO_SINGLE_ORGANISM_MEMBRANE_BUDDING	down	-0.590117	0.00331255	0.121426
GO_DOUBLE_STRANDED_RNA_BINDING	down	-0.582289	0.00935321	0.192585
GO_RESPONSE_TO_TOPOLOGICALLY_INCORRECT_PROTEIN	down	-0.577969	3.82985e-05	0.00816802
GO_PROTEIN_DNA_COMPLEX	down	-0.577596	0.000108806	0.0154702
GO_MACROMOLECULE_DEACYLATION	down	-0.568821	0.0071201	0.172204
GO_EPHRIN_RECEPTOR_SIGNALING_PATHWAY	down	-0.564711	0.00300256	0.1174
GO_MEMBRANE_BUDDING	down	-0.543397	0.000753743	0.0607267
GO_HYDROLASE_ACTIVITY_ACTING_ON_CARBON_NITROGEN_BUT_NOT_PEPTIDE_BONDS_IN_LINEAR_AMIDES	down	-0.537361	0.0062075	0.1602
GO_RIBONUCLEOPROTEIN_COMPLEX_LOCALIZATION	down	-0.534179	0.000972382	0.0644739
GO_CATALYTIC_STEP_2_SPLICEOSOME	down	-0.531668	0.00461368	0.140935
GO_GENE_SILENCING	down	-0.528181	5.8596e-05	0.0105743
GO_REGULATION_OF_RESPONSE_TO_EXTRACELLULAR_STIMULUS	down	-0.52802	8.84724e-05	0.0132859
GO_REGULATION_OF_RESPONSE_TO_NUTRIENT_LEVELS	down	-0.52802	8.84724e-05	0.0132859
GO_VESICLE_COATING	down	-0.524268	0.00840825	0.181804
GO_REGULATION_OF_ESTABLISHMENT_OF_PROTEIN_LOCALIZATION_TO_MITOCHONDRION	down	-0.520578	0.00123424	0.0707648
GO_CHROMATIN_ASSEMBLY_OR_DISASSEMBLY	down	-0.50909	0.000623761	0.0556748
GO_VESICLE_TARGETING	down	-0.50623	0.00935837	0.192585
HALLMARK_MYC_TARGETS_V1	down	-0.503024	3.67305e-05	0.00816802
GO_MOTILE_CILIUM	down	-0.50079	0.00832367	0.18165
GO_RESPONSE_TO_ENDOPLASMIC_RETICULUM_STRESS	down	-0.48712	3.3302e-05	0.00816802
GO_DNA_DEPENDENT_DNA_REPLICATION	down	-0.476057	0.00772067	0.177691
GO_NUCLEAR_CHROMATIN	down	-0.475177	1.22972e-05	0.00443835
GO_PURINE_NTP_DEPENDENT_HELICASE_ACTIVITY	down	-0.469795	0.00784125	0.177821
GO_GENE_SILENCING_BY_RNA	down	-0.468688	0.00276642	0.11287
GO_NUCLEAR_EXPORT	down	-0.463557	0.00135831	0.0716087
GO_OUTER_MEMBRANE	down	-0.462718	0.000788745	0.0611032
GO_REGULATION_OF_RNA_STABILITY	down	-0.460039	0.00180255	0.0829173
GO_NUCLEUS_ORGANIZATION	down	-0.446354	0.0037238	0.128952
GO_HYDROLASE_ACTIVITY_ACTING_ON_CARBON_NITROGEN_BUT_NOT_PEPTIDE_BONDS	down	-0.437573	0.0039827	0.13263
GO_RNA_SPLICING_VIA_TRANSESTERIFICATION_REACTIONS	down	-0.423642	7.24939e-05	0.0125978
GO_TRANSFERASE_ACTIVITY_TRANSFERRING_ACYL_GROUPS_OTHER_THAN_AMINO_ACYL_GROUPS	down	-0.416119	0.000967369	0.0644739
GO_SPLICEOSOMAL_COMPLEX	down	-0.414578	0.00206088	0.0927374
GO_MRNA_BINDING	down	-0.41073	0.00431928	0.137864
GO_REGULATION_OF_GENE_EXPRESSION_EPIGENETIC	down	-0.408998	0.000860856	0.0632024
GO_REGULATION_OF_AUTOPHAGY	down	-0.407791	0.000229552	0.0276168
GO_NUCLEAR_SPECK	down	-0.402873	0.00148046	0.0746918
GO_MRNA_PROCESSING	down	-0.399404	4.12687e-06	0.00215147
GO_POLY_A_RNA_BINDING	down	-0.39575	8.41662e-14	3.94908e-10
GO_DNA_PACKAGING	down	-0.390971	0.00618406	0.1602
GO_CELL_SUBSTRATE_JUNCTION	down	-0.375495	1.67172e-05	0.00560266
GO_RNA_SPLICING	down	-0.373369	5.72954e-05	0.0105743
GO_DNA_CONFORMATION_CHANGE	down	-0.371138	0.00132041	0.0716087
GO_HISTONE_BINDING	down	-0.367786	0.00687656	0.168926
GO_CHROMATIN	down	-0.358043	5.04767e-05	0.00986819
GO_LATE_ENDOSOME	down	-0.353896	0.0041626	0.134696
GO_TRANSFERASE_ACTIVITY_TRANSFERRING_ACYL_GROUPS	down	-0.349318	0.00321398	0.119683
GO_NUCLEAR_BODY	down	-0.325554	0.000538099	0.0541505
GO_RNA_BINDING	down	-0.325471	2.68696e-12	6.30362e-09
GO_REGULATION_OF_MITOCHONDRION_ORGANIZATION	down	-0.322765	0.00946586	0.193104
GO_CHROMATIN_ORGANIZATION	down	-0.320658	1.13986e-05	0.00443835
GO_NUCLEOPLASM_PART	down	-0.314484	3.83458e-06	0.00215147
GO_NUCLEAR_CHROMOSOME	down	-0.313489	9.06117e-05	0.0132859
GO_RNA_PROCESSING	down	-0.309175	7.91847e-07	0.000743069
GO_POSTTRANSCRIPTIONAL_REGULATION_OF_GENE_EXPRESSION	down	-0.30062	0.000391852	0.0448432
GO_INFLAMMATORY_RESPONSE	up	0.304668	0.00121313	0.0707648
GO_NEGATIVE_REGULATION_OF_PROTEOLYSIS	up	0.309417	0.00377564	0.128952
GO_TRANSCRIPTION_FACTOR_ACTIVITY_RNA_POLYMERASE_II_CORE_PROMOTER_PROXIMAL_REGION_SEQUENCE_SPECIFIC_BINDING	up	0.332913	0.00119173	0.0707648
HALLMARK_ESTROGEN_RESPONSE_LATE	up	0.337539	0.00653248	0.164787
GO_CATION_CHANNEL_ACTIVITY	up	0.342696	0.00280511	0.112961
GO_TRANSCRIPTIONAL_ACTIVATOR_ACTIVITY_RNA_POLYMERASE_II_CORE_PROMOTER_PROXIMAL_REGION_SEQUENCE_SPECIFIC_BINDING	up	0.342728	0.00550328	0.150124
GO_SEX_DIFFERENTIATION	up	0.343775	0.00318451	0.119534
GO_TRANSPORTER_COMPLEX	up	0.349754	0.00109862	0.0678256
GO_MESENCHYME_DEVELOPMENT	up	0.350367	0.00907647	0.189444
GO_LEUKOCYTE_MIGRATION	up	0.360489	0.00326563	0.120648
GO_GATED_CHANNEL_ACTIVITY	up	0.371542	0.000543687	0.0541505
GO_REGULATION_OF_VASCULATURE_DEVELOPMENT	up	0.37344	0.00257764	0.108957
GO_CYTOKINE_RECEPTOR_BINDING	up	0.374798	0.00382018	0.128952
GO_DEVELOPMENT_OF_PRIMARY_SEXUAL_CHARACTERISTICS	up	0.408435	0.00144462	0.0736758
GO_CELL_CHEMOTAXIS	up	0.418579	0.00851082	0.183178
GO_DIGESTIVE_SYSTEM_DEVELOPMENT	up	0.423656	0.00628696	0.160317
GO_GROWTH_FACTOR_ACTIVITY	up	0.427817	0.00622724	0.1602
HALLMARK_INTERFERON_GAMMA_RESPONSE	up	0.429327	0.000689618	0.0588307
GO_CYTOKINE_ACTIVITY	up	0.434175	0.00512189	0.146677
GO_NEGATIVE_REGULATION_OF_PEPTIDASE_ACTIVITY	up	0.436017	0.000656156	0.0570126
GO_OVULATION_CYCLE	up	0.450479	0.00990797	0.19952
GO_LIGAND_GATED_CHANNEL_ACTIVITY	up	0.454908	0.00503528	0.145837
GO_OLFACTORY_RECEPTOR_ACTIVITY	up	0.468185	0.00572386	0.155239
GO_REGULATION_OF_MUSCLE_ORGAN_DEVELOPMENT	up	0.476029	0.00772417	0.177691
GO_CATION_CHANNEL_COMPLEX	up	0.477435	0.00163304	0.0781862
GO_ANTERIOR_POSTERIOR_PATTERN_SPECIFICATION	up	0.478189	0.000329985	0.0387073
GO_POSITIVE_REGULATION_OF_VASCULATURE_DEVELOPMENT	up	0.487927	0.00265887	0.110402
GO_REGULATION_OF_MUSCLE_TISSUE_DEVELOPMENT	up	0.497385	0.00541723	0.149141
GO_PHOSPHORIC_DIESTER_HYDROLASE_ACTIVITY	up	0.5183	0.00543497	0.149141
GO_FEMALE_SEX_DIFFERENTIATION	up	0.533923	0.00207533	0.0927374
GO_REGULATION_OF_STEM_CELL_PROLIFERATION	up	0.53872	0.00543544	0.149141
GO_PEPTIDASE_REGULATOR_ACTIVITY	up	0.550814	8.53733e-05	0.0132859
GO_REGULATION_OF_LEUKOCYTE_CHEMOTAXIS	up	0.552252	0.00747258	0.176188
GO_REGULATION_OF_LIPASE_ACTIVITY	up	0.576307	0.00465938	0.140935
GO_LEUKOCYTE_CHEMOTAXIS	up	0.584284	0.00298355	0.1174
GO_PANCREAS_DEVELOPMENT	up	0.592427	0.00880124	0.186084
GO_ORGAN_GROWTH	up	0.609068	0.00822167	0.181108
HALLMARK_INTERFERON_ALPHA_RESPONSE	up	0.617653	0.000591633	0.0555671
GO_POSITIVE_REGULATION_OF_LIPASE_ACTIVITY	up	0.618755	0.00728321	0.174351
GO_EXTRACELLULAR_LIGAND_GATED_ION_CHANNEL_ACTIVITY	up	0.619039	0.0067392	0.167343
GO_REGULATION_OF_PHOSPHOLIPASE_ACTIVITY	up	0.636	0.00500887	0.145837
GO_REGULATION_OF_CELL_CYCLE_G2_M_PHASE_TRANSITION	up	0.670891	0.00370688	0.128952
GO_EMBRYONIC_PATTERN_SPECIFICATION	up	0.677938	0.00622859	0.1602
GO_POSITIVE_REGULATION_OF_PHOSPHOLIPASE_ACTIVITY	up	0.683256	0.00699531	0.170062
GO_SOMITOGENESIS	up	0.69634	0.00379277	0.128952
GO_MYELOID_LEUKOCYTE_MIGRATION	up	0.708962	0.00104347	0.0661619
GO_REGULATION_OF_POSTSYNAPTIC_MEMBRANE_POTENTIAL	up	0.709601	0.00468581	0.140935
GO_PHOSPHATIDYLINOSITOL_3_KINASE_ACTIVITY	up	0.723208	0.0012268	0.0707648
GO_CARGO_RECEPTOR_ACTIVITY	up	0.73269	0.00158463	0.0766504
GO_PEPTIDASE_INHIBITOR_ACTIVITY	up	0.734619	4.8259e-06	0.00226431
GO_SOMITE_DEVELOPMENT	up	0.747942	0.000454616	0.049606
GO_CENTROSOME_CYCLE	up	0.764136	0.00298598	0.1174
GO_POSITIVE_REGULATION_OF_STEM_CELL_PROLIFERATION	up	0.764471	0.00100311	0.0644739
GO_GRANULOCYTE_MIGRATION	up	0.769746	0.00311757	0.118924
GO_EYE_PHOTORECEPTOR_CELL_DIFFERENTIATION	up	0.772136	0.00836525	0.181712
GO_DIGESTIVE_TRACT_MORPHOGENESIS	up	0.774637	0.00368409	0.128952
GO_REGULATION_OF_MESENCHYMAL_CELL_PROLIFERATION	up	0.798346	0.0093356	0.192585
GO_MESENCHYME_MORPHOGENESIS	up	0.80364	0.0048245	0.142368
GO_SCAVENGER_RECEPTOR_ACTIVITY	up	0.807051	0.00595354	0.158886
GO_POSITIVE_REGULATION_OF_CHEMOKINE_PRODUCTION	up	0.814255	0.00263104	0.110222
GO_RESPONSE_TO_ZINC_ION	up	0.816579	0.0015626	0.0763722
GO_REGULATION_OF_GRANULOCYTE_CHEMOTAXIS	up	0.829977	0.0090846	0.189444
GO_CHEMOKINE_MEDIATED_SIGNALING_PATHWAY	up	0.830657	0.00792083	0.177821
Tryptophan_metabolism	up	0.84763	0.00203384	0.0926484
GO_SERINE_TYPE_ENDOPEPTIDASE_INHIBITOR_ACTIVITY	up	0.851548	8.3065e-05	0.0132859
GO_MEMBRANE_DEPOLARIZATION	up	0.866125	0.000418279	0.0467278
GO_REGULATION_OF_CARDIAC_MUSCLE_CELL_PROLIFERATION	up	0.881619	0.00891555	0.187586
GO_REGULATION_OF_VASCULAR_ENDOTHELIAL_GROWTH_FACTOR_PRODUCTION	up	0.887432	0.00732872	0.17455
GO_PHOTORECEPTOR_CELL_DEVELOPMENT	up	0.914089	0.00269126	0.110766
GO_CHEMOKINE_RECEPTOR_BINDING	up	0.960657	0.00459795	0.140935
GO_QUATERNARY_AMMONIUM_GROUP_BINDING	up	0.960939	0.0023301	0.0995733
GO_SODIUM_CHANNEL_ACTIVITY	up	0.966943	0.00517585	0.146677
GO_AXON_REGENERATION	up	0.972326	0.00999411	0.199542
GO_MEMBRANE_DEPOLARIZATION_DURING_ACTION_POTENTIAL	up	0.990141	0.000862096	0.0632024
GO_BROWN_FAT_CELL_DIFFERENTIATION	up	1.01032	0.0052206	0.146677
GO_CYCLIC_NUCLEOTIDE_PHOSPHODIESTERASE_ACTIVITY	up	1.01195	0.00515399	0.146677
GO_PROTEIN_LIPID_COMPLEX	up	1.0523	0.00137986	0.0719369
GO_NEURAL_TUBE_PATTERNING	up	1.06769	0.000970594	0.0644739
GO_VASOCONSTRICTION	up	1.10767	0.00460087	0.140935
GO_G_PROTEIN_COUPLED_AMINE_RECEPTOR_ACTIVITY	up	1.11276	0.00227915	0.0990163
GO_EYE_PHOTORECEPTOR_CELL_DEVELOPMENT	up	1.11459	0.00144431	0.0736758
GO_REGULATION_OF_ODONTOGENESIS	up	1.14067	0.00456155	0.140935
GO_REGULATION_OF_CGMP_METABOLIC_PROCESS	up	1.16488	0.00624823	0.1602
GO_NEURON_CELL_CELL_ADHESION	up	1.17259	0.00761507	0.177691
GO_OOCYTE_MATURATION	up	1.17668	0.00953927	0.193759
GO_SPINAL_CORD_MOTOR_NEURON_DIFFERENTIATION	up	1.20995	0.000469442	0.0500596
GO_3_5_CYCLIC_AMP_PHOSPHODIESTERASE_ACTIVITY	up	1.21288	0.00773789	0.177691
GO_OXIDOREDUCTASE_ACTIVITY_ACTING_ON_PAIRED_DONORS_WITH_INCORPORATION_OR_REDUCTION_OF_MOLECULAR_OXYGEN_REDUCED_FLAVIN_OR_FLAVOPROTEIN_AS_ONE_DONOR_AND_INCORPORATION_OF_ONE_ATOM_OF_OXYGEN	up	1.21385	0.00350832	0.126261
GO_VOLTAGE_GATED_SODIUM_CHANNEL_ACTIVITY	up	1.26512	0.00429858	0.137864
GO_CHEMOKINE_ACTIVITY	up	1.31095	0.00132697	0.0716087
GO_HIGH_DENSITY_LIPOPROTEIN_PARTICLE	up	1.34948	0.00135333	0.0716087
GO_FLUID_TRANSPORT	up	1.40114	0.00129596	0.0716087

## Sheet: Supplementary Data 3
Supplementary Table 1. Differential expression, gene ontology enrichment and time series transcriptomic analysis of cells expressing ID2 Ser-5D.
Supplementary Table 1c. ImpulseDE2 analysis between ID2 Ser-5D versus wt expressing samples collected 10 h after double thymidine block.
Gene Symbol	ImpulseDE2_pValue	ImpulseDE2_qValue	ID2-S5DvsID2-WT_logFC_10h	ID2-S5DvsID2-WT_pValue_10h	ID2-S5DvsID2-WT_qValue_10h
AOC3	1.01778e-06	5.71981e-05	-1.9713	0.00867013	0.469568
KCNJ14	4.872e-06	0.000234888	-1.42921	0.0290954	0.539681
LNP1	0.000126666	0.00393888	-1.12392	0.000239056	0.397961
HIST1H2AG	2.11905e-06	0.000108918	-1.04704	0.016802	0.522426
HIST2H2BE	0.000297025	0.00799697	-1.02397	0.00951637	0.48301
AOC2	2.22981e-07	1.48056e-05	-1.02114	0.00517372	0.45905
ATF3	4.85147e-10	6.24267e-08	-0.805775	0.00446741	0.45905
HIST1H2BH	1.09171e-11	2.05748e-09	-0.801495	0.0176797	0.526314
DNHD1	0.000105125	0.00333576	-0.730444	0.0301004	0.539681
PPP1R15A	1.28265e-07	9.20452e-06	-0.618248	0.0171218	0.525661
PFKFB4	5.53293e-05	0.0019296	-0.609071	0.026044	0.538273
SMG1P3	1.83754e-05	0.00074532	-0.593233	0.00441248	0.45905
CKAP2L	5.63927e-10	7.06158e-08	0.58327	0.0490637	0.583189
GCNT2	6.16211e-15	2.29945e-12	0.585551	0.00392302	0.45905
CCNF	2.68611e-16	1.28506e-13	0.595414	0.00846242	0.469568
UBALD2	2.32749e-05	0.000912318	0.626136	0.0434843	0.566308
EXPH5	2.99278e-06	0.000149303	0.652163	0.0142976	0.5171
LGR5	2.20001e-15	8.92345e-13	0.668584	0.00258312	0.45905
ZMAT3	1.46414e-10	2.03865e-08	0.675774	0.00135208	0.442419
PIF1	2.05562e-13	5.81117e-11	0.677305	0.0305292	0.539681
UBE2C	9.99737e-32	2.33164e-28	0.678708	0.000328799	0.40782
HJURP	1.18914e-29	2.46522e-26	0.681104	0.00386247	0.45905
BCL6B	5.32176e-08	4.08615e-06	0.698422	2.34804e-06	0.0436854
LGSN	3.74387e-06	0.00018354	0.707189	0.00420664	0.45905
TMCC2	0.00015816	0.00476729	0.708387	0.0361232	0.548742
BIRC3	0.000182886	0.00534841	0.743495	0.014767	0.5171
HYLS1	1.40931e-07	1.00255e-05	0.744207	0.00845532	0.469568
GREM2	0.000386471	0.00995962	0.806426	0.0133609	0.515035
FBXO5	2.47755e-11	4.05492e-09	0.812525	0.0138547	0.515974
ZNF165	2.01578e-07	1.37066e-05	0.81388	0.00859622	0.469568
CDK1	3.05386e-18	1.8993e-15	0.829375	0.0126677	0.509034
HES4	5.41101e-09	5.39885e-07	0.872839	0.0104408	0.493085
NEURL1B	1.00149e-19	7.47433e-17	1.1005	0.00199953	0.45905
PCK1	1.26896e-12	2.81861e-10	1.26592	0.00172254	0.456634
