# Supplementary material for: Regulated interaction of ID2 with the anaphase-promoting complex links progression through mitosis with reactivation of cell-type-specific transcription
Source: Nat Commun. 2022 Apr 19;13:2089. doi: 10.1038/s41467-022-29502-2 (PMC9018835; doi:10.1038/s41467-022-29502-2)
Supplement: Supplementary file 5 — Source Data [file 41467_2022_29502_MOESM5_ESM.zip]

Archive with 12 entries (11 files):
- __MACOSX/._Source data
- __MACOSX/._Supplementary_Figures.pdf
- __MACOSX/._Supplementary_Table_1.xlsx
- __MACOSX/Source data/
- __MACOSX/Source data/._.DS_Store
- __MACOSX/Source data/._Supplementary_Information_Figure_1.pptx
- __MACOSX/Source data/._Supplementary_Information_Figure_2.pptx
- __MACOSX/Source data/._Supplementary_Information_Table_1.xlsx
- Source data/.DS_Store
- Source data/Supplementary_Information_Figure_1.pptx
- Source data/Supplementary_Information_Figure_2.pptx
- Source data/Supplementary_Information_Table_1.xlsx
