# Supplementary material for: Regulated interaction of ID2 with the anaphase-promoting complex links progression through mitosis with reactivation of cell-type-specific transcription
Source: Nat Commun. 2022 Apr 19;13:2089. doi: 10.1038/s41467-022-29502-2 (PMC9018835; doi:10.1038/s41467-022-29502-2)
Supplement: Supplementary file 5 — Source Data [file 41467_2022_29502_MOESM5_ESM.zip › Source data/Supplementary_Information_Table_1.xlsx]

## Sheet: Fig. 3c
(min)	WT	S5A	S5D	S14D	T27E
0	1	1	1	1	1
7.5	0.401093	0.238808	0.869557	0.488242	0.413361
15	0.186157	0.0615265	0.67892	0.174461	0.268158
30	0.095468	0.0102732	0.497111	0.0795617	0.124486
45	0.0321744	0.00264117	0.234565	0.0363154	0.0497674
SEM
0
7.5	0.00787229	0.0185848	0.0895733	0.039267	0.0423438
15	0.0114578	0.00574322	0.056045	0.0051963	0.0237606
30	0.005582	0.00282078	0.0358909	0.00522478	0.0172527
45	0.00372291	0.000102091	0.000251086	0.00719304	0.00292563

## Sheet: Fig. 4a
Percentage of cells			G1	S	G2/M	pHH3
	EV	Asyn	48.13	28.5	23.37	4.17
		0h	0	100	0	0.13
		6h	5.12	5.38	89.5	3.34
		8h	28.87	6	65.14	13.74
		9h	57.95	9.05	33	13.55
		10h	77.88	8.74	13.39	6.58
		11h	78.51	17.87	3.62	3.23
	ID2 WT	Asyn	50.32	31.74	17.95	3.71
		0h	0	100	0	0.02
		6h	4.63	5.76	89.61	3.16
		8h	25	5.85	69.15	14.88
		9h	53.87	9.14	36.99	16.7
		10h	79.46	6.55	14	8.04
		11h	81.89	13.03	5.08	3.25
	ID2 S5A	Asyn	57.03	27.13	15.85	3.65
		0h	0	100	0	0
		6h	6.98	6.73	86.3	2
		8h	23.25	5.7	71.05	11.05
		9h	58.75	8.3	32.96	14.07
		10h	81.17	6.59	12.24	5.98
		11h	81.71	14.87	3.42	2.47
	ID2 S5D	Asyn	56.95	25.87	17.18	4.65
		0h	0	100	0	0.04
		6h	5.14	8.97	85.89	1.81
		8h	17.15	5.5	77.35	16.36
		9h	33.29	9.11	57.6	21.38
		10h	43.26	5.46	51.28	25.09
		11h	61.17	12.84	26	13.59

## Sheet: Fig. 4b
pHH3
	EV	ID2 WT	ID2 S5A	ID2 S5D
Asyn	4.17	3.71	3.65	4.65
0h	0.13	0.02	0	0.04
6h	3.34	3.16	2	1.81
8h	13.74	14.88	11.05	16.36
9h	13.55	16.7	14.07	21.38
10h	6.58	8.04	5.98	25.09
11h	3.23	3.25	2.47	13.59

## Sheet: Fig.4f
EV				WT				S5A				S5D
0.887056	0.880867	1.23208		1.45566	1.01642	1.11383		1.40993	1.39141	1.22854		0.933813	1.48575	1.17868		Control/pGL
24.3111	22.782	20.4551		10.9623	10.7836	11.0584		11.544	10.1411	11.9062		9.18225	10.2832	8.99082		Asyn
8.85825	9.22107	10.6988		5.05364	6.42094	6.19645		5.5127	4.91204	6.36223		3.83016	4.71994	3.78732		0h
3.21911	4.66748	8.01796		7.02751	4.05431	4.77842		5.8288	4.24907	6.40605		3.69876	5.28973	7.27649		8.5h	T-test
14.4206	14.633	16.5572		11.4374	13.6546	12.7643		16.3648	13.8506	14.3448		9.79593	9.88102	10.1591		10h	0.0144565	0.0498436	0.021873
17.1936	18.3428	18.8993		16.843	15.8641	17.5954		19.8588	16.4333	17.2547		8.88719	10.7258	13.7775		11h	0.0281404	0.0459751	0.0223443

## Sheet: Supplementary Fig. 4b
	U251
Min	WT	S5A	S5D
0	1	1	1
10	0.571241	0.406508	0.860103
20	0.243661	0.0826076	0.818252
30	0.125244	0.0255892	0.541541
45	0.0496107	0.0208395	0.327143
60	0.0187306	0.00945883	0.118074
SEM
0	0	0	0
10	0.0239074	0.076498	0.00145695
20	0.0496551	0.0125266	0.0732151
30	0.0294257	0.000772685	0.0435601
45	0.0125413	0.00120421	0.0188102
60	0.00887836	0.00369622	0.00874114
